# Supplementary material for: MAPanalyzer: a novel online tool for analyzing microtubule-associated proteins
Source: Database (Oxford). 2015 Nov 13;2015:bav108. doi: 10.1093/database/bav108 (PMC4644220; doi:10.1093/database/bav108)
Supplement: Supplementary Data [file supp_bav108_Supplementary_Tables_database_rv1.xls]

## Sheet: Table S1
Table S1. The microtubule related Gene Ontology terms.
GO term	Description	Class	Corresponding MAPanalyzer annotation
GO:0008017	microtubule binding	Direct binding	Direct microtubule binding protein
GO:0043014	alpha-tubulin binding	Direct binding	Direct alpha-tubulin binding protein
GO:0048487	beta-tubulin binding	Direct binding	Direct beta-tubulin binding protein
GO:0043015	gamma-tubulin binding	Direct binding	Direct gamma-tubulin binding protein
GO:0015631	tubulin binding	Direct binding	Direct tubulin binding protein
GO:0015630	microtubule cytoskeleton	Co-localization	-
GO:0051010	microtubule plus-end binding	Co-localization	Microtubule plus-end binding protein
GO:0051011	microtubule minus-end binding	Co-localization	Microtubule minus-end binding protein
GO:0000226	microtubule cytoskeleton organization	Phenotype	-
GO:0001578	microtubule bundle formation	Phenotype	Microtubule bundling protein
GO:0003777	microtubule motor activity	Phenotype	Motor
GO:0007020	microtubule nucleation	Phenotype	Microtubule polymerization protein
GO:0046785	microtubule polymerization	Phenotype	Microtubule polymerization protein
GO:0034453	microtubule anchoring	Phenotype	Microtubule anchoring
GO:0007019	microtubule depolymerization	Phenotype	Microtubule depolymerization protein

## Sheet: Table S2
Table S2. The training dataset.
Protein accession	Sequence database	Class label
Q9Z2Y0.2	UniProtKB	Positive
Q9Z2V5.3	UniProtKB	Positive
Q9Y3A5.4	UniProtKB	Positive
Q9Y2I6.2	UniProtKB	Positive
Q9Y265.1	UniProtKB	Positive
Q9W596.4	UniProtKB	Positive
Q9VJE5.1	UniProtKB	Positive
Q9VC45.3	UniProtKB	Positive
Q9ULG1.2	UniProtKB	Positive
Q9UL54.2	UniProtKB	Positive
Q9UGJ1.1	UniProtKB	Positive
Q9UBP0.1	UniProtKB	Positive
Q9T041.2	UniProtKB	Positive
Q9SV36.2	UniProtKB	Positive
Q9QXZ0.2	UniProtKB	Positive
Q9P2P6.2	UniProtKB	Positive
Q9P1Y5.2	UniProtKB	Positive
Q9NQX3.1	UniProtKB	Positive
Q9NQS7.3	UniProtKB	Positive
Q9NQC7.1	UniProtKB	Positive
Q9NGQ2.1	UniProtKB	Positive
Q9I7K0.2	UniProtKB	Positive
Q9HC77.2	UniProtKB	Positive
Q9H9H5.1	UniProtKB	Positive
Q9H0H5.1	UniProtKB	Positive
Q9FLP0.1	UniProtKB	Positive
Q9ES40.1	UniProtKB	Positive
Q9ERR1.2	UniProtKB	Positive
Q9ERP3.1	UniProtKB	Positive
Q9ERH4.1	UniProtKB	Positive
Q9D0P7.2	UniProtKB	Positive
Q9BZD4.2	UniProtKB	Positive
Q9BTW9.2	UniProtKB	Positive
Q9BT25.3	UniProtKB	Positive
Q99501.2	UniProtKB	Positive
Q96SN8.5	UniProtKB	Positive
Q96R06.2	UniProtKB	Positive
Q96Q89.3	UniProtKB	Positive
Q96N16.1	UniProtKB	Positive
Q96BK5.2	UniProtKB	Positive
Q96BD8.1	UniProtKB	Positive
Q94FN2.1	UniProtKB	Positive
Q92624.2	UniProtKB	Positive
Q91WM1.1	UniProtKB	Positive
Q91V27.1	UniProtKB	Positive
Q91783.1	UniProtKB	Positive
Q91365.1	UniProtKB	Positive
Q8WVK7.1	UniProtKB	Positive
Q8TF30.2	UniProtKB	Positive
Q8IXJ6.2	UniProtKB	Positive
Q8CH77.2	UniProtKB	Positive
Q8C052.2	UniProtKB	Positive
Q86XW9.1	UniProtKB	Positive
Q86VS8.2	UniProtKB	Positive
Q811T9.2	UniProtKB	Positive
Q80UG8.3	UniProtKB	Positive
Q80U87.2	UniProtKB	Positive
Q7Z418.1	UniProtKB	Positive
Q7TSJ2.2	UniProtKB	Positive
Q7TQJ1.1	UniProtKB	Positive
Q7SZL5.1	UniProtKB	Positive
Q7JW27.1	UniProtKB	Positive
Q7BU69.1	UniProtKB	Positive
Q792Q4.1	UniProtKB	Positive
Q6VN19.2	UniProtKB	Positive
Q6TDU8.1	UniProtKB	Positive
Q63100.1	UniProtKB	Positive
Q62625.3	UniProtKB	Positive
Q61699.2	UniProtKB	Positive
Q5VT06.1	UniProtKB	Positive
Q5T7B8.2	UniProtKB	Positive
Q5T5Y3.2	UniProtKB	Positive
Q5JR59.3	UniProtKB	Positive
Q5HZI1.2	UniProtKB	Positive
Q5DM57.1	UniProtKB	Positive
Q52KG5.2	UniProtKB	Positive
Q49MG5.3	UniProtKB	Positive
Q3UGX3.1	UniProtKB	Positive
Q39578.3	UniProtKB	Positive
Q2MH31.1	UniProtKB	Positive
Q27957.1	UniProtKB	Positive
Q26768.1	UniProtKB	Positive
Q26613.1	UniProtKB	Positive
Q24478.2	UniProtKB	Positive
Q23SI8.1	UniProtKB	Positive
Q22XZ3.2	UniProtKB	Positive
Q1ZXQ8.1	UniProtKB	Positive
Q15691.3	UniProtKB	Positive
Q15643.3	UniProtKB	Positive
Q15642.3	UniProtKB	Positive
Q155Q3.2	UniProtKB	Positive
Q14244.1	UniProtKB	Positive
Q14203.3	UniProtKB	Positive
Q13586.3	UniProtKB	Positive
Q10197.2	UniProtKB	Positive
Q09M02.2	UniProtKB	Positive
Q06440.1	UniProtKB	Positive
Q05860.2	UniProtKB	Positive
Q04493.1	UniProtKB	Positive
Q02241.3	UniProtKB	Positive
P69300.1	UniProtKB	Positive
P63028.1	UniProtKB	Positive
P63005.2	UniProtKB	Positive
P61601.2	UniProtKB	Positive
P53904.1	UniProtKB	Positive
P53867.2	UniProtKB	Positive
P53350.1	UniProtKB	Positive
P53267.2	UniProtKB	Positive
P53148.1	UniProtKB	Positive
P52553.1	UniProtKB	Positive
P51124.2	UniProtKB	Positive
P50402.1	UniProtKB	Positive
P48606.1	UniProtKB	Positive
P42858.2	UniProtKB	Positive
P40460.1	UniProtKB	Positive
P38650.1	UniProtKB	Positive
P38198.1	UniProtKB	Positive
P37840.1	UniProtKB	Positive
P34926.1	UniProtKB	Positive
P34560.1	UniProtKB	Positive
P34278.3	UniProtKB	Positive
P33173.2	UniProtKB	Positive
P30622.2	UniProtKB	Positive
P27671.2	UniProtKB	Positive
P25054.2	UniProtKB	Positive
P23226.2	UniProtKB	Positive
P22147.1	UniProtKB	Positive
P20357.2	UniProtKB	Positive
P17599.2	UniProtKB	Positive
P16949.3	UniProtKB	Positive
P13395.2	UniProtKB	Positive
P11171.4	UniProtKB	Positive
P0CAZ0.1	UniProtKB	Positive
P06702.1	UniProtKB	Positive
P05109.1	UniProtKB	Positive
P04406.3	UniProtKB	Positive
P03583.1	UniProtKB	Positive
P02550.1	UniProtKB	Positive
O95995.1	UniProtKB	Positive
O95235.1	UniProtKB	Positive
O94488.1	UniProtKB	Positive
O75122.2	UniProtKB	Positive
O74779.3	UniProtKB	Positive
O73932.1	UniProtKB	Positive
O73787.1	UniProtKB	Positive
O43663.2	UniProtKB	Positive
O43602.3	UniProtKB	Positive
O43566.4	UniProtKB	Positive
O42874.1	UniProtKB	Positive
O35646.2	UniProtKB	Positive
O16844.2	UniProtKB	Positive
O15553.1	UniProtKB	Positive
O15344.1	UniProtKB	Positive
A6H7I5.1	UniProtKB	Positive
A4Q9E8.1	UniProtKB	Positive
A1ZAU8.1	UniProtKB	Positive
ZP_05833825.1	NCBI RefSeq	Positive
XP_952743.1	NCBI RefSeq	Positive
XP_829677.1	NCBI RefSeq	Positive
XP_002366570.1	NCBI RefSeq	Positive
XP_001691461.1	NCBI RefSeq	Positive
XP_001065087.3	NCBI RefSeq	Positive
NP_997064.2	NCBI RefSeq	Positive
NP_989489.1	NCBI RefSeq	Positive
NP_963904.2	NCBI RefSeq	Positive
NP_940980.3	NCBI RefSeq	Positive
NP_848142.1	NCBI RefSeq	Positive
NP_808227.1	NCBI RefSeq	Positive
NP_777602.1	NCBI RefSeq	Positive
NP_776419.1	NCBI RefSeq	Positive
NP_758440.1	NCBI RefSeq	Positive
NP_728941.2	NCBI RefSeq	Positive
NP_727547.1	NCBI RefSeq	Positive
NP_727125.1	NCBI RefSeq	Positive
NP_690869.1	NCBI RefSeq	Positive
NP_680247.4	NCBI RefSeq	Positive
NP_660300.3	NCBI RefSeq	Positive
NP_649701.2	NCBI RefSeq	Positive
NP_648749.3	NCBI RefSeq	Positive
NP_612471.1	NCBI RefSeq	Positive
NP_612187.2	NCBI RefSeq	Positive
NP_612100.2	NCBI RefSeq	Positive
NP_612020.2	NCBI RefSeq	Positive
NP_609201.3	NCBI RefSeq	Positive
NP_573075.1	NCBI RefSeq	Positive
NP_567812.1	NCBI RefSeq	Positive
NP_566165.2	NCBI RefSeq	Positive
NP_524986.1	NCBI RefSeq	Positive
NP_476477.1	NCBI RefSeq	Positive
NP_444279.2	NCBI RefSeq	Positive
NP_201588.1	NCBI RefSeq	Positive
NP_197371.2	NCBI RefSeq	Positive
NP_190886.4	NCBI RefSeq	Positive
NP_181947.1	NCBI RefSeq	Positive
NP_180904.2	NCBI RefSeq	Positive
NP_179803.4	NCBI RefSeq	Positive
NP_116265.1	NCBI RefSeq	Positive
NP_114188.1	NCBI RefSeq	Positive
NP_082683.2	NCBI RefSeq	Positive
NP_081468.1	NCBI RefSeq	Positive
NP_078905.2	NCBI RefSeq	Positive
NP_078873.2	NCBI RefSeq	Positive
NP_077053.1	NCBI RefSeq	Positive
NP_075713.3	NCBI RefSeq	Positive
NP_067600.1	NCBI RefSeq	Positive
NP_065920.2	NCBI RefSeq	Positive
NP_064478.1	NCBI RefSeq	Positive
NP_062232.1	NCBI RefSeq	Positive
NP_062005.1	NCBI RefSeq	Positive
NP_060654.1	NCBI RefSeq	Positive
NP_056341.1	NCBI RefSeq	Positive
NP_038914.2	NCBI RefSeq	Positive
NP_035544.1	NCBI RefSeq	Positive
NP_035342.3	NCBI RefSeq	Positive
NP_033916.1	NCBI RefSeq	Positive
NP_032589.1	NCBI RefSeq	Positive
NP_032358.1	NCBI RefSeq	Positive
NP_015308.1	NCBI RefSeq	Positive
NP_009096.2	NCBI RefSeq	Positive
NP_006650.1	NCBI RefSeq	Positive
NP_004556.1	NCBI RefSeq	Positive
NP_003137.1	NCBI RefSeq	Positive
NP_002850.2	NCBI RefSeq	Positive
NP_002018.1	NCBI RefSeq	Positive
NP_002015.1	NCBI RefSeq	Positive
NP_001377.1	NCBI RefSeq	Positive
NP_001329.1	NCBI RefSeq	Positive
NP_001153791.1	NCBI RefSeq	Positive
NP_001139487.1	NCBI RefSeq	Positive
NP_001116365.1	NCBI RefSeq	Positive
NP_001106894.1	NCBI RefSeq	Positive
NP_001105636.1	NCBI RefSeq	Positive
NP_001086419.1	NCBI RefSeq	Positive
NP_001083956.1	NCBI RefSeq	Positive
NP_001081559.1	NCBI RefSeq	Positive
NP_001081473.1	NCBI RefSeq	Positive
NP_001071178.2	NCBI RefSeq	Positive
NP_001032850.1	NCBI RefSeq	Positive
NP_000918.2	NCBI RefSeq	Positive
NP_000542.1	NCBI RefSeq	Positive
NP_000302.1	NCBI RefSeq	Positive
NP_000209.2	NCBI RefSeq	Positive
EDL42180.1	NCBI nr	Positive
BAK86891.1	NCBI nr	Positive
BAK09600.1	NCBI nr	Positive
AEE31395.1	NCBI nr	Positive
AAN11306.1	NCBI nr	Positive
AAK51129.1	NCBI nr	Positive
AAF51310.2	NCBI nr	Positive
AAC61775.1	NCBI nr	Positive
4k00:A	PDB	Negative
4jgj:A	PDB	Negative
4iyj:A	PDB	Negative
4iyh:A	PDB	Negative
4in3:A	PDB	Negative
4imy:G	PDB	Negative
4icg:C	PDB	Negative
4iaj:A	PDB	Negative
4i99:C	PDB	Negative
4i7h:A	PDB	Negative
4i4o:A	PDB	Negative
4i0w:A	PDB	Negative
4hyl:A	PDB	Negative
4huq:S	PDB	Negative
4hpm:A	PDB	Negative
4hpl:B	PDB	Negative
4hku:A	PDB	Negative
4hfk:B	PDB	Negative
4hce:A	PDB	Negative
4h6u:A	PDB	Negative
4h6b:A	PDB	Negative
4gzv:A	PDB	Negative
4gym:A	PDB	Negative
4gvb:B	PDB	Negative
4gvb:A	PDB	Negative
4gur:B	PDB	Negative
4god:A	PDB	Negative
4gk0:E	PDB	Negative
4giz:C	PDB	Negative
4gi3:C	PDB	Negative
4ghb:A	PDB	Negative
4geh:B	PDB	Negative
4fzq:A	PDB	Negative
4fth:A	PDB	Negative
4fao:E	PDB	Negative
4fao:C	PDB	Negative
4f99:B	PDB	Negative
4f87:A	PDB	Negative
4eyy:R	PDB	Negative
4ers:A	PDB	Negative
4err:A	PDB	Negative
4emc:C	PDB	Negative
4eef:G	PDB	Negative
4ebg:A	PDB	Negative
4e6k:G	PDB	Negative
4e61:A	PDB	Negative
4e2g:A	PDB	Negative
4e0q:A	PDB	Negative
4e05:I	PDB	Negative
4dzo:A	PDB	Negative
4dx9:A	PDB	Negative
4dwl:A	PDB	Negative
4ds7:E	PDB	Negative
4ds1:A	PDB	Negative
4drb:C	PDB	Negative
4dpg:I	PDB	Negative
4dl0:K	PDB	Negative
4dk3:C	PDB	Negative
4djg:A	PDB	Negative
4dhx:A	PDB	Negative
4dck:A	PDB	Negative
4b86:A	PDB	Negative
4b6h:A	PDB	Negative
4b4p:A	PDB	Negative
4b2b:B	PDB	Negative
4b0f:A	PDB	Negative
4axg:C	PDB	Negative
4avr:A	PDB	Negative
4avp:A	PDB	Negative
4asn:A	PDB	Negative
4aqr:D	PDB	Negative
4ank:A	PDB	Negative
4agg:A	PDB	Negative
4afl:A	PDB	Negative
4acv:A	PDB	Negative
4a9z:A	PDB	Negative
4a69:C	PDB	Negative
4a1g:E	PDB	Negative
3zxo:A	PDB	Negative
3zxb:A	PDB	Negative
3zrg:A	PDB	Negative
3ze3:A	PDB	Negative
3zdo:A	PDB	Negative
3zd2:A	PDB	Negative
3ygs:P	PDB	Negative
3w3w:B	PDB	Negative
3vto:A	PDB	Negative
3vq1:C	PDB	Negative
3vpb:E	PDB	Negative
3vp8:A	PDB	Negative
3vou:A	PDB	Negative
3vjz:A	PDB	Negative
3vjf:A	PDB	Negative
3viq:B	PDB	Negative
3vh5:W	PDB	Negative
3vep:X	PDB	Negative
3vb8:A	PDB	Negative
3v9r:A	PDB	Negative
3v7e:A	PDB	Negative
3v6z:E	PDB	Negative
3v67:A	PDB	Negative
3v62:C	PDB	Negative
3v4y:B	PDB	Negative
3uv1:A	PDB	Negative
3uv0:A	PDB	Negative
3uep:A	PDB	Negative
3uej:A	PDB	Negative
3ueb:A	PDB	Negative
3ub6:A	PDB	Negative
3u9z:C	PDB	Negative
3u88:M	PDB	Negative
3u6r:H	PDB	Negative
3u58:A	PDB	Negative
3u34:A	PDB	Negative
3txs:A	PDB	Negative
3tuo:A	PDB	Negative
3trt:A	PDB	Negative
3tnd:B	PDB	Negative
3tj3:C	PDB	Negative
3tg1:B	PDB	Negative
3tbm:A	PDB	Negative
3t98:A	PDB	Negative
3t97:B	PDB	Negative
3t4n:A	PDB	Negative
3t1r:A	PDB	Negative
3t0y:B	PDB	Negative
3swf:A	PDB	Negative
3soh:A	PDB	Negative
3so5:A	PDB	Negative
3sl9:C	PDB	Negative
3sk1:A	PDB	Negative
3shp:A	PDB	Negative
3shg:B	PDB	Negative
3sf4:D	PDB	Negative
3se4:B	PDB	Negative
3s88:J	PDB	Negative
3s2k:C	PDB	Negative
3rpj:A	PDB	Negative
3rpf:C	PDB	Negative
3rmh:A	PDB	Negative
3rko:J	PDB	Negative
3rko:A	PDB	Negative
3rd4:A	PDB	Negative
3r3p:A	PDB	Negative
3r2x:C	PDB	Negative
3r24:B	PDB	Negative
3r0a:A	PDB	Negative
3r07:C	PDB	Negative
3qwq:B	PDB	Negative
3qvg:A	PDB	Negative
3qtl:D	PDB	Negative
3qhe:B	PDB	Negative
3qbr:A	PDB	Negative
3q8t:A	PDB	Negative
3q87:A	PDB	Negative
3q7r:A	PDB	Negative
3q6s:A	PDB	Negative
3q6a:A	PDB	Negative
3q34:A	PDB	Negative
3pvl:B	PDB	Negative
3ps4:A	PDB	Negative
3pqj:A	PDB	Negative
3pn9:A	PDB	Negative
3pmr:A	PDB	Negative
3pmk:N	PDB	Negative
3pm7:A	PDB	Negative
3pjy:A	PDB	Negative
3pjv:D	PDB	Negative
3phf:B	PDB	Negative
3p8c:F	PDB	Negative
3p6z:C	PDB	Negative
3p04:A	PDB	Negative
3oux:B	PDB	Negative
3otb:A	PDB	Negative
3osv:A	PDB	Negative
3oss:C	PDB	Negative
3oq2:A	PDB	Negative
3op6:A	PDB	Negative
3ogi:B	PDB	Negative
3ogi:A	PDB	Negative
3oei:C	PDB	Negative
3oei:A	PDB	Negative
3oe3:A	PDB	Negative
3o6q:B	PDB	Negative
3o27:A	PDB	Negative
3o1k:A	PDB	Negative
3o0r:C	PDB	Negative
3o0l:A	PDB	Negative
3nzn:A	PDB	Negative
3nrt:A	PDB	Negative
3nrl:A	PDB	Negative
3nrf:A	PDB	Negative
3nr6:A	PDB	Negative
3npp:A	PDB	Negative
3no7:A	PDB	Negative
3njh:A	PDB	Negative
3ni0:A	PDB	Negative
3nct:A	PDB	Negative
3n7p:D	PDB	Negative
3n7n:E	PDB	Negative
3n4d:A	PDB	Negative
3n41:A	PDB	Negative
3myf:A	PDB	Negative
3mqo:A	PDB	Negative
3mlq:E	PDB	Negative
3mli:A	PDB	Negative
3mjz:A	PDB	Negative
3mhx:A	PDB	Negative
3mfx:A	PDB	Negative
3mce:A	PDB	Negative
3mb2:B	PDB	Negative
3may:A	PDB	Negative
3m99:D	PDB	Negative
3m0d:C	PDB	Negative
3m06:A	PDB	Negative
3lyy:A	PDB	Negative
3lvj:C	PDB	Negative
3luq:A	PDB	Negative
3lsg:A	PDB	Negative
3lpe:A	PDB	Negative
3lof:A	PDB	Negative
3lmb:A	PDB	Negative
3lkx:A	PDB	Negative
3lb6:A	PDB	Negative
3l95:X	PDB	Negative
3l8u:A	PDB	Negative
3l5z:A	PDB	Negative
3l4f:A	PDB	Negative
3kys:B	PDB	Negative
3kxy:T	PDB	Negative
3kxy:A	PDB	Negative
3kxe:C	PDB	Negative
3kwr:A	PDB	Negative
3ktw:A	PDB	Negative
3ktm:A	PDB	Negative
3kml:A	PDB	Negative
3kmi:A	PDB	Negative
3kgk:A	PDB	Negative
3kf8:B	PDB	Negative
3kf6:B	PDB	Negative
3kf6:A	PDB	Negative
3ke2:A	PDB	Negative
3kav:A	PDB	Negative
3k8r:A	PDB	Negative
3k6q:A	PDB	Negative
3k2y:A	PDB	Negative
3k2n:A	PDB	Negative
3juw:A	PDB	Negative
3iv1:A	PDB	Negative
3iuo:A	PDB	Negative
3ir3:A	PDB	Negative
3in6:A	PDB	Negative
3igm:B	PDB	Negative
3iey:B	PDB	Negative
3iax:B	PDB	Negative
3i2b:A	PDB	Negative
3hzb:A	PDB	Negative
3hx9:A	PDB	Negative
3huh:A	PDB	Negative
3hug:B	PDB	Negative
3htk:A	PDB	Negative
3hry:A	PDB	Negative
3hnw:A	PDB	Negative
3hlu:A	PDB	Negative
3hls:A	PDB	Negative
3hi2:B	PDB	Negative
3hhw:A	PDB	Negative
3hhl:A	PDB	Negative
3hhh:A	PDB	Negative
3hgk:E	PDB	Negative
3hfn:A	PDB	Negative
3hef:A	PDB	Negative
3he5:B	PDB	Negative
3hds:A	PDB	Negative
3h87:C	PDB	Negative
3h7x:A	PDB	Negative
3h7h:B	PDB	Negative
3h4s:E	PDB	Negative
3h3h:A	PDB	Negative
3h0g:J	PDB	Negative
3gzr:A	PDB	Negative
3gzf:A	PDB	Negative
3gyx:B	PDB	Negative
3gxv:A	PDB	Negative
3gxq:A	PDB	Negative
3gwh:A	PDB	Negative
3gw4:A	PDB	Negative
3gtz:A	PDB	Negative
3gn5:A	PDB	Negative
3gj7:B	PDB	Negative
3gis:X	PDB	Negative
3gfk:B	PDB	Negative
3g9w:C	PDB	Negative
3g80:A	PDB	Negative
3g5o:B	PDB	Negative
3g43:E	PDB	Negative
3g36:A	PDB	Negative
3fz2:A	PDB	Negative
3fy6:A	PDB	Negative
3fx7:A	PDB	Negative
3fwz:A	PDB	Negative
3fwb:C	PDB	Negative
3fry:A	PDB	Negative
3fnv:A	PDB	Negative
3fka:A	PDB	Negative
3fju:B	PDB	Negative
3fgv:A	PDB	Negative
3fc0:A	PDB	Negative
3fbu:A	PDB	Negative
3fbi:A	PDB	Negative
3fb9:A	PDB	Negative
3f9u:A	PDB	Negative
3f75:P	PDB	Negative
3f6z:B	PDB	Negative
3f6g:B	PDB	Negative
3f62:B	PDB	Negative
3f2i:A	PDB	Negative
3f1i:S	PDB	Negative
3ezh:A	PDB	Negative
3eus:A	PDB	Negative
3esi:A	PDB	Negative
3es4:A	PDB	Negative
3erm:A	PDB	Negative
3ent:A	PDB	Negative
3enc:A	PDB	Negative
3emo:C	PDB	Negative
3ehc:A	PDB	Negative
3egr:A	PDB	Negative
3ecf:A	PDB	Negative
3ec9:A	PDB	Negative
3ebw:A	PDB	Negative
3e8p:A	PDB	Negative
3e8o:A	PDB	Negative
3e7k:A	PDB	Negative
3e4v:A	PDB	Negative
3e1r:A	PDB	Negative
3e0j:B	PDB	Negative
3dxo:A	PDB	Negative
3dwg:C	PDB	Negative
3dwa:A	PDB	Negative
3dsb:A	PDB	Negative
3do8:A	PDB	Negative
3dn7:A	PDB	Negative
3dmm:C	PDB	Negative
3dmc:A	PDB	Negative
3dm3:A	PDB	Negative
3di4:A	PDB	Negative
3di2:B	PDB	Negative
3dhw:A	PDB	Negative
3dgp:B	PDB	Negative
3dfe:A	PDB	Negative
3dde:A	PDB	Negative
3dbo:A	PDB	Negative
3db0:A	PDB	Negative
3da7:A	PDB	Negative
3d9r:A	PDB	Negative
3czx:A	PDB	Negative
3cyy:A	PDB	Negative
3cxj:A	PDB	Negative
3cvf:A	PDB	Negative
3cue:C	PDB	Negative
3csx:A	PDB	Negative
3cs5:A	PDB	Negative
3cqb:A	PDB	Negative
3coq:A	PDB	Negative
3col:A	PDB	Negative
3cne:A	PDB	Negative
3cl3:A	PDB	Negative
3cjh:B	PDB	Negative
3cjh:A	PDB	Negative
3cew:A	PDB	Negative
3c8j:A	PDB	Negative
3c75:L	PDB	Negative
3c5x:C	PDB	Negative
3c01:E	PDB	Negative
3byw:A	PDB	Negative
3byp:A	PDB	Negative
3by7:A	PDB	Negative
3by4:A	PDB	Negative
3btp:B	PDB	Negative
3brv:B	PDB	Negative
3brc:A	PDB	Negative
3bq7:A	PDB	Negative
3bpq:B	PDB	Negative
3bpq:A	PDB	Negative
3bpd:A	PDB	Negative
3bnv:A	PDB	Negative
3bn4:A	PDB	Negative
3bk6:A	PDB	Negative
3bk3:C	PDB	Negative
3bid:A	PDB	Negative
3bgo:P	PDB	Negative
3beg:B	PDB	Negative
3be3:A	PDB	Negative
3bd1:A	PDB	Negative
3bc1:B	PDB	Negative
3bbp:D	PDB	Negative
3b8f:A	PDB	Negative
3b73:A	PDB	Negative
3b5n:D	PDB	Negative
3b5n:C	PDB	Negative
3b48:A	PDB	Negative
3b0z:B	PDB	Negative
3b0z:A	PDB	Negative
3b08:B	PDB	Negative
3au4:B	PDB	Negative
3aqb:A	PDB	Negative
3ahu:A	PDB	Negative
3abf:A	PDB	Negative
3abd:X	PDB	Negative
3aab:A	PDB	Negative
3a6n:D	PDB	Negative
3a6n:B	PDB	Negative
3a1y:A	PDB	Negative
3a1g:A	PDB	Negative
2zxe:B	PDB	Negative
2zvf:A	PDB	Negative
2zug:A	PDB	Negative
2zqk:A	PDB	Negative
2znl:B	PDB	Negative
2zkz:A	PDB	Negative
2zjs:E	PDB	Negative
2zfw:A	PDB	Negative
2zew:A	PDB	Negative
2zcz:A	PDB	Negative
2z5e:A	PDB	Negative
2z3x:A	PDB	Negative
2z3q:B	PDB	Negative
2z0r:A	PDB	Negative
2yy0:A	PDB	Negative
2yma:A	PDB	Negative
2yil:A	PDB	Negative
2yhn:A	PDB	Negative
2yfv:C	PDB	Negative
2yf2:A	PDB	Negative
2yev:C	PDB	Negative
2yc2:A	PDB	Negative
2y9w:C	PDB	Negative
2y9m:B	PDB	Negative
2y9a:D	PDB	Negative
2y69:M	PDB	Negative
2y69:L	PDB	Negative
2y69:K	PDB	Negative
2y69:H	PDB	Negative
2y43:A	PDB	Negative
2xuv:A	PDB	Negative
2xts:B	PDB	Negative
2xqn:A	PDB	Negative
2xpi:B	PDB	Negative
2xfv:A	PDB	Negative
2xf5:A	PDB	Negative
2xd0:A	PDB	Negative
2xb2:G	PDB	Negative
2x5i:D	PDB	Negative
2x5h:A	PDB	Negative
2x4k:A	PDB	Negative
2x4h:A	PDB	Negative
2x2v:A	PDB	Negative
2x2s:A	PDB	Negative
2wy3:B	PDB	Negative
2wx3:A	PDB	Negative
2wsc:D	PDB	Negative
2wpv:B	PDB	Negative
2wp3:O	PDB	Negative
2wkc:A	PDB	Negative
2wkb:A	PDB	Negative
2wjv:D	PDB	Negative
2wiu:B	PDB	Negative
2waq:G	PDB	Negative
2w8x:A	PDB	Negative
2w83:C	PDB	Negative
2w7n:A	PDB	Negative
2w6a:A	PDB	Negative
2w4y:A	PDB	Negative
2vxs:A	PDB	Negative
2vxa:A	PDB	Negative
2vt1:A	PDB	Negative
2vn5:B	PDB	Negative
2vje:A	PDB	Negative
2vcp:D	PDB	Negative
2v79:A	PDB	Negative
2v6x:B	PDB	Negative
2v6x:A	PDB	Negative
2v4j:C	PDB	Negative
2v3s:A	PDB	Negative
2uwj:E	PDB	Negative
2uv0:E	PDB	Negative
2uuz:A	PDB	Negative
2rld:A	PDB	Negative
2rkl:A	PDB	Negative
2rhm:A	PDB	Negative
2rf9:C	PDB	Negative
2rf4:B	PDB	Negative
2rbb:A	PDB	Negative
2r4i:A	PDB	Negative
2qzt:A	PDB	Negative
2qzg:A	PDB	Negative
2qyc:A	PDB	Negative
2qw7:A	PDB	Negative
2qtx:A	PDB	Negative
2qt7:A	PDB	Negative
2qsi:A	PDB	Negative
2ql8:A	PDB	Negative
2qkp:A	PDB	Negative
2qhq:A	PDB	Negative
2qho:B	PDB	Negative
2qfn:A	PDB	Negative
2q8v:A	PDB	Negative
2q6q:A	PDB	Negative
2q5w:D	PDB	Negative
2q30:A	PDB	Negative
2q0o:C	PDB	Negative
2pzh:A	PDB	Negative
2pys:A	PDB	Negative
2puy:A	PDB	Negative
2ptt:B	PDB	Negative
2ptt:A	PDB	Negative
2psp:A	PDB	Negative
2prg:C	PDB	Negative
2pqv:A	PDB	Negative
2pqr:C	PDB	Negative
2pn0:A	PDB	Negative
2pli:A	PDB	Negative
2pkh:A	PDB	Negative
2pk7:A	PDB	Negative
2pjw:V	PDB	Negative
2pjw:H	PDB	Negative
2pi2:E	PDB	Negative
2pg4:A	PDB	Negative
2peb:A	PDB	Negative
2pd1:A	PDB	Negative
2pb9:A	PDB	Negative
2p64:A	PDB	Negative
2p63:A	PDB	Negative
2p5t:A	PDB	Negative
2p58:C	PDB	Negative
2p58:B	PDB	Negative
2p4p:A	PDB	Negative
2p22:D	PDB	Negative
2oyy:A	PDB	Negative
2oy9:A	PDB	Negative
2oxl:A	PDB	Negative
2ox5:Z	PDB	Negative
2ovs:A	PDB	Negative
2orm:A	PDB	Negative
2opo:A	PDB	Negative
2opk:A	PDB	Negative
2ooj:A	PDB	Negative
2onf:A	PDB	Negative
2ol5:A	PDB	Negative
2ojl:A	PDB	Negative
2oiw:A	PDB	Negative
2ofy:A	PDB	Negative
2odk:A	PDB	Negative
2od6:A	PDB	Negative
2od4:A	PDB	Negative
2od0:A	PDB	Negative
2oar:A	PDB	Negative
2o8q:A	PDB	Negative
2o7g:A	PDB	Negative
2o38:A	PDB	Negative
2o35:A	PDB	Negative
2o30:A	PDB	Negative
2o2a:A	PDB	Negative
2nzc:A	PDB	Negative
2nwa:A	PDB	Negative
2nvm:A	PDB	Negative
2nr5:A	PDB	Negative
2nps:C	PDB	Negative
2npi:C	PDB	Negative
2np2:A	PDB	Negative
2noj:B	PDB	Negative
2nnc:A	PDB	Negative
2lyn:D	PDB	Negative
2jjs:C	PDB	Negative
2iu5:A	PDB	Negative
2inn:E	PDB	Negative
2in5:A	PDB	Negative
2ig8:A	PDB	Negative
2ibz:I	PDB	Negative
2ibz:F	PDB	Negative
2ibg:A	PDB	Negative
2ib0:A	PDB	Negative
2iaz:A	PDB	Negative
2i9z:A	PDB	Negative
2i7r:A	PDB	Negative
2i4r:A	PDB	Negative
2i45:A	PDB	Negative
2i2l:A	PDB	Negative
2i1a:A	PDB	Negative
2i15:A	PDB	Negative
2hv8:D	PDB	Negative
2hth:B	PDB	Negative
2hq7:A	PDB	Negative
2hld:I	PDB	Negative
2hj1:A	PDB	Negative
2hin:A	PDB	Negative
2hfn:A	PDB	Negative
2hd0:A	PDB	Negative
2h9d:A	PDB	Negative
2h8r:A	PDB	Negative
2h4o:A	PDB	Negative
2h3r:A	PDB	Negative
2gv5:C	PDB	Negative
2guz:B	PDB	Negative
2guk:A	PDB	Negative
2gta:A	PDB	Negative
2gsv:A	PDB	Negative
2glz:A	PDB	Negative
2gf4:A	PDB	Negative
2gec:A	PDB	Negative
2gbo:A	PDB	Negative
2g84:A	PDB	Negative
2g38:A	PDB	Negative
2g18:A	PDB	Negative
2fzt:A	PDB	Negative
2fzf:A	PDB	Negative
2fyz:A	PDB	Negative
2ftr:A	PDB	Negative
2fqp:A	PDB	Negative
2fqm:A	PDB	Negative
2fo1:D	PDB	Negative
2fiu:A	PDB	Negative
2ffg:A	PDB	Negative
2fdo:B	PDB	Negative
2f9h:A	PDB	Negative
2f9d:A	PDB	Negative
2f95:B	PDB	Negative
2f8x:M	PDB	Negative
2euc:A	PDB	Negative
2eby:A	PDB	Negative
2e4m:C	PDB	Negative
2e1m:B	PDB	Negative
2e12:A	PDB	Negative
2dvw:B	PDB	Negative
2dtc:A	PDB	Negative
2dsp:B	PDB	Negative
2ds2:B	PDB	Negative
2dqa:A	PDB	Negative
2doq:D	PDB	Negative
2djw:A	PDB	Negative
2df4:C	PDB	Negative
2ddz:A	PDB	Negative
2dd4:B	PDB	Negative
2dd4:A	PDB	Negative
2dcl:A	PDB	Negative
2dbs:A	PDB	Negative
2d7e:A	PDB	Negative
2d4u:A	PDB	Negative
2d0o:B	PDB	Negative
2d00:A	PDB	Negative
2cvi:A	PDB	Negative
2cu3:A	PDB	Negative
2cov:D	PDB	Negative
2co5:A	PDB	Negative
2cme:B	PDB	Negative
2clb:A	PDB	Negative
2cjs:A	PDB	Negative
2cjr:A	PDB	Negative
2cio:B	PDB	Negative
2ccl:B	PDB	Negative
2cc3:A	PDB	Negative
2ca9:A	PDB	Negative
2c9l:Y	PDB	Negative
2c5l:C	PDB	Negative
2c2i:A	PDB	Negative
2bz8:A	PDB	Negative
2byk:A	PDB	Negative
2bx9:A	PDB	Negative
2bsq:E	PDB	Negative
2bsj:A	PDB	Negative
2blf:B	PDB	Negative
2bh1:X	PDB	Negative
2bcm:B	PDB	Negative
2b9s:B	PDB	Negative
2b98:A	PDB	Negative
2b7l:A	PDB	Negative
2b5a:A	PDB	Negative
2aze:B	PDB	Negative
2aus:D	PDB	Negative
2auh:B	PDB	Negative
2ahm:E	PDB	Negative
2ahm:A	PDB	Negative
2aen:A	PDB	Negative
2a5y:A	PDB	Negative
1zw0:A	PDB	Negative
1zpv:A	PDB	Negative
1zp7:A	PDB	Negative
1znp:A	PDB	Negative
1zlh:B	PDB	Negative
1zkk:A	PDB	Negative
1zke:A	PDB	Negative
1zhq:A	PDB	Negative
1zbd:B	PDB	Negative
1z9h:A	PDB	Negative
1z0k:B	PDB	Negative
1yqh:A	PDB	Negative
1yq3:D	PDB	Negative
1yoz:A	PDB	Negative
1yoc:A	PDB	Negative
1ylq:A	PDB	Negative
1ylm:A	PDB	Negative
1yli:A	PDB	Negative
1yfn:A	PDB	Negative
1ydm:C	PDB	Negative
1yd6:A	PDB	Negative
1yce:A	PDB	Negative
1yc6:A	PDB	Negative
1yc0:I	PDB	Negative
1yav:A	PDB	Negative
1y9w:B	PDB	Negative
1y9i:A	PDB	Negative
1y9b:A	PDB	Negative
1y96:B	PDB	Negative
1y96:A	PDB	Negative
1y7r:A	PDB	Negative
1y69:8	PDB	Negative
1y4m:A	PDB	Negative
1y2t:A	PDB	Negative
1y0u:A	PDB	Negative
1y0h:A	PDB	Negative
1y07:A	PDB	Negative
1xxa:A	PDB	Negative
1xwr:A	PDB	Negative
1xwd:A	PDB	Negative
1xpp:A	PDB	Negative
1xkp:B	PDB	Negative
1xkp:A	PDB	Negative
1xkf:A	PDB	Negative
1xiw:B	PDB	Negative
1xcq:L	PDB	Negative
1xbw:B	PDB	Negative
1x9f:C	PDB	Negative
1x6i:A	PDB	Negative
1x2i:A	PDB	Negative
1wx2:B	PDB	Negative
1wwz:A	PDB	Negative
1wvl:A	PDB	Negative
1wv9:A	PDB	Negative
1wrd:A	PDB	Negative
1wmi:B	PDB	Negative
1wmh:B	PDB	Negative
1wdf:A	PDB	Negative
1wd6:A	PDB	Negative
1w9z:A	PDB	Negative
1w5c:T	PDB	Negative
1w1w:E	PDB	Negative
1vub:A	PDB	Negative
1vu2:H	PDB	Negative
1vu2:E	PDB	Negative
1vrs:D	PDB	Negative
1vrq:D	PDB	Negative
1vpz:A	PDB	Negative
1vla:A	PDB	Negative
1vjq:A	PDB	Negative
1vj2:A	PDB	Negative
1vhx:A	PDB	Negative
1vh6:A	PDB	Negative
1vf6:A	PDB	Negative
1vch:A	PDB	Negative
1vcb:B	PDB	Negative
1v3z:A	PDB	Negative
1v1q:A	PDB	Negative
1uzx:A	PDB	Negative
1uw4:C	PDB	Negative
1uv7:A	PDB	Negative
1uuz:B	PDB	Negative
1utx:A	PDB	Negative
1upt:B	PDB	Negative
1una:A	PDB	Negative
1un0:C	PDB	Negative
1ugh:I	PDB	Negative
1ufi:A	PDB	Negative
1udv:A	PDB	Negative
1ucr:A	PDB	Negative
1ub4:C	PDB	Negative
1uad:C	PDB	Negative
1u9d:A	PDB	Negative
1u69:B	PDB	Negative
1u2w:A	PDB	Negative
1u0s:A	PDB	Negative
1tz0:A	PDB	Negative
1ty4:C	PDB	Negative
1tu3:F	PDB	Negative
1tu1:A	PDB	Negative
1ttw:B	PDB	Negative
1tr8:A	PDB	Negative
1tmq:B	PDB	Negative
1tjc:A	PDB	Negative
1tii:C	PDB	Negative
1tid:B	PDB	Negative
1tfk:B	PDB	Negative
1tc5:A	PDB	Negative
1tbx:A	PDB	Negative
1taf:B	PDB	Negative
1t6t:1	PDB	Negative
1t62:B	PDB	Negative
1t3u:A	PDB	Negative
1t2k:D	PDB	Negative
1t0r:C	PDB	Negative
1t0f:C	PDB	Negative
1sv0:A	PDB	Negative
1stf:I	PDB	Negative
1sql:A	PDB	Negative
1sq0:A	PDB	Negative
1spp:B	PDB	Negative
1snd:A	PDB	Negative
1skv:A	PDB	Negative
1siz:A	PDB	Negative
1sfk:A	PDB	Negative
1sed:A	PDB	Negative
1sbz:A	PDB	Negative
1s7h:B	PDB	Negative
1s5l:H	PDB	Negative
1s5l:E	PDB	Negative
1s5a:A	PDB	Negative
1s4k:A	PDB	Negative
1s3s:G	PDB	Negative
1s2d:A	PDB	Negative
1s1c:X	PDB	Negative
1s12:A	PDB	Negative
1s0y:B	PDB	Negative
1s0y:A	PDB	Negative
1rpy:A	PDB	Negative
1rk8:C	PDB	Negative
1rh5:C	PDB	Negative
1rh5:B	PDB	Negative
1rgx:A	PDB	Negative
1rew:C	PDB	Negative
1reg:X	PDB	Negative
1r8o:B	PDB	Negative
1r8h:A	PDB	Negative
1r7l:A	PDB	Negative
1r6q:A	PDB	Negative
1r6o:D	PDB	Negative
1r5p:A	PDB	Negative
1r4p:B	PDB	Negative
1r4c:F	PDB	Negative
1qz7:B	PDB	Negative
1qsm:B	PDB	Negative
1qhh:D	PDB	Negative
1qhh:C	PDB	Negative
1qge:E	PDB	Negative
1qc6:A	PDB	Negative
1qbz:C	PDB	Negative
1qb5:D	PDB	Negative
1qb2:A	PDB	Negative
1q90:D	PDB	Negative
1q8r:A	PDB	Negative
1q7l:B	PDB	Negative
1q67:A	PDB	Negative
1q4s:A	PDB	Negative
1q40:B	PDB	Negative
1q2h:A	PDB	Negative
1q16:C	PDB	Negative
1pyt:A	PDB	Negative
1pyi:A	PDB	Negative
1pxv:D	PDB	Negative
1pt0:A	PDB	Negative
1pju:D	PDB	Negative
1pcf:A	PDB	Negative
1pc6:A	PDB	Negative
1pbi:A	PDB	Negative
1p65:A	PDB	Negative
1osy:A	PDB	Negative
1ory:B	PDB	Negative
1or7:C	PDB	Negative
1ojh:A	PDB	Negative
1oey:A	PDB	Negative
1o7h:B	PDB	Negative
1o7d:E	PDB	Negative
1o7d:B	PDB	Negative
1o6o:D	PDB	Negative
1o6a:A	PDB	Negative
1o5f:L	PDB	Negative
1nxh:A	PDB	Negative
1nw9:A	PDB	Negative
1nvp:B	PDB	Negative
1nrj:A	PDB	Negative
1npo:A	PDB	Negative
1no4:A	PDB	Negative
1nlw:A	PDB	Negative
1nkp:B	PDB	Negative
1ngm:B	PDB	Negative
1nen:C	PDB	Negative
1nek:D	PDB	Negative
1nbc:A	PDB	Negative
1nay:A	PDB	Negative
1n9r:A	PDB	Negative
1n69:A	PDB	Negative
1n0l:B	PDB	Negative
1mr1:C	PDB	Negative
1mnm:C	PDB	Negative
1mnm:A	PDB	Negative
1mli:A	PDB	Negative
1mka:A	PDB	Negative
1mhm:B	PDB	Negative
1mft:A	PDB	Negative
1mfq:B	PDB	Negative
1mdy:A	PDB	Negative
1mby:A	PDB	Negative
1m7e:A	PDB	Negative
1m5q:A	PDB	Negative
1m5p:F	PDB	Negative
1m56:D	PDB	Negative
1m1f:A	PDB	Negative
1m1e:B	PDB	Negative
1lrw:B	PDB	Negative
1lqs:L	PDB	Negative
1lnw:C	PDB	Negative
1lm8:B	PDB	Negative
1lj9:A	PDB	Negative
1lj2:A	PDB	Negative
1lgq:A	PDB	Negative
1lgh:A	PDB	Negative
1ldj:B	PDB	Negative
1ldd:A	PDB	Negative
1l6l:A	PDB	Negative
1l4a:D	PDB	Negative
1l4a:C	PDB	Negative
1l2w:I	PDB	Negative
1l0v:D	PDB	Negative
1kvd:B	PDB	Negative
1kvd:A	PDB	Negative
1kv0:A	PDB	Negative
1ksg:B	PDB	Negative
1kqf:C	PDB	Negative
1kpt:A	PDB	Negative
1ko6:A	PDB	Negative
1kkl:H	PDB	Negative
1kgy:C	PDB	Negative
1kba:A	PDB	Negative
1ka8:A	PDB	Negative
1k8r:B	PDB	Negative
1k3s:A	PDB	Negative
1k1f:A	PDB	Negative
1jzx:L	PDB	Negative
1jyo:C	PDB	Negative
1jx7:A	PDB	Negative
1jtg:B	PDB	Negative
1js2:A	PDB	Negative
1jqq:A	PDB	Negative
1jog:A	PDB	Negative
1jju:C	PDB	Negative
1jiw:I	PDB	Negative
1jb0:K	PDB	Negative
1j3p:A	PDB	Negative
1ix2:A	PDB	Negative
1ith:A	PDB	Negative
1isu:A	PDB	Negative
1irq:A	PDB	Negative
1ira:X	PDB	Negative
1im3:D	PDB	Negative
1ijx:A	PDB	Negative
1ije:B	PDB	Negative
1ihj:A	PDB	Negative
1igq:A	PDB	Negative
1idp:A	PDB	Negative
1icw:A	PDB	Negative
1icf:I	PDB	Negative
1iby:A	PDB	Negative
1ibt:A	PDB	Negative
1i85:A	PDB	Negative
1i6u:A	PDB	Negative
1i4y:A	PDB	Negative
1i3q:I	PDB	Negative
1hul:B	PDB	Negative
1hss:A	PDB	Negative
1hqm:E	PDB	Negative
1hlu:P	PDB	Negative
1hl6:B	PDB	Negative
1hfe:S	PDB	Negative
1hcf:A	PDB	Negative
1h3o:B	PDB	Negative
1h2m:S	PDB	Negative
1gyj:A	PDB	Negative
1gxp:A	PDB	Negative
1gvn:C	PDB	Negative
1gu9:A	PDB	Negative
1gtd:A	PDB	Negative
1gl2:D	PDB	Negative
1gl2:B	PDB	Negative
1gl2:A	PDB	Negative
1gk1:A	PDB	Negative
1gd2:E	PDB	Negative
1g8q:A	PDB	Negative
1g8e:A	PDB	Negative
1g1q:A	PDB	Negative
1g1c:A	PDB	Negative
1fz0:F	PDB	Negative
1fyh:B	PDB	Negative
1fxk:C	PDB	Negative
1fx3:A	PDB	Negative
1fs0:E	PDB	Negative
1fr3:A	PDB	Negative
1fqt:A	PDB	Negative
1fo0:B	PDB	Negative
1fm0:D	PDB	Negative
1fj0:A	PDB	Negative
1fe6:A	PDB	Negative
1f45:B	PDB	Negative
1f3u:E	PDB	Negative
1f3m:A	PDB	Negative
1f37:A	PDB	Negative
1ezg:A	PDB	Negative
1eth:B	PDB	Negative
1ef1:D	PDB	Negative
1edy:A	PDB	Negative
1ecm:A	PDB	Negative
1ec6:A	PDB	Negative
1eai:C	PDB	Negative
1e50:A	PDB	Negative
1e0b:A	PDB	Negative
1dqt:A	PDB	Negative
1djl:A	PDB	Negative
1dj7:A	PDB	Negative
1dii:C	PDB	Negative
1dh3:A	PDB	Negative
1d7c:A	PDB	Negative
1d2z:C	PDB	Negative
1d2z:B	PDB	Negative
1d0q:A	PDB	Negative
1d0d:A	PDB	Negative
1cxz:B	PDB	Negative
1csg:A	PDB	Negative
1co7:I	PDB	Negative
1cno:A	PDB	Negative
1cm9:A	PDB	Negative
1ci6:A	PDB	Negative
1ci4:A	PDB	Negative
1cf7:B	PDB	Negative
1cb7:A	PDB	Negative
1c9p:B	PDB	Negative
1c9k:A	PDB	Negative
1c6v:X	PDB	Negative
1bxn:I	PDB	Negative
1bvn:T	PDB	Negative
1bun:B	PDB	Negative
1bg8:A	PDB	Negative
1be3:I	PDB	Negative
1bcp:F	PDB	Negative
1bcp:D	PDB	Negative
1bbh:A	PDB	Negative
1b4f:A	PDB	Negative
1b49:A	PDB	Negative
1b44:D	PDB	Negative
1b33:N	PDB	Negative
1b2m:A	PDB	Negative
1b0n:B	PDB	Negative
1avo:B	PDB	Negative
1avo:A	PDB	Negative
1avg:I	PDB	Negative
1atn:D	PDB	Negative
1aro:L	PDB	Negative
1aoj:A	PDB	Negative
1aoc:A	PDB	Negative
1akh:A	PDB	Negative
1aih:B	PDB	Negative
1afv:A	PDB	Negative
1a74:A	PDB	Negative
1a2k:A	PDB	Negative
1a19:A	PDB	Negative
1a0a:A	PDB	Negative
Q9ZQX4	UniProtKB	Negative
Q9ZQC1	UniProtKB	Negative
Q9Y826	UniProtKB	Negative
Q9Y801	UniProtKB	Negative
Q9Y7V0	UniProtKB	Negative
Q9Y7J2	UniProtKB	Negative
Q9Y7I3	UniProtKB	Negative
Q9Y6G3	UniProtKB	Negative
Q9Y6D0	UniProtKB	Negative
Q9Y6A9	UniProtKB	Negative
Q9Y5L2	UniProtKB	Negative
Q9Y421	UniProtKB	Negative
Q9Y3L8	UniProtKB	Negative
Q9Y3D3	UniProtKB	Negative
Q9Y2R0	UniProtKB	Negative
Q9Y107	UniProtKB	Negative
Q9XXU2	UniProtKB	Negative
Q9XXM5	UniProtKB	Negative
Q9XWZ5	UniProtKB	Negative
Q9XWV6	UniProtKB	Negative
Q9XWU7	UniProtKB	Negative
Q9XWT3	UniProtKB	Negative
Q9XWP3	UniProtKB	Negative
Q9XVZ1	UniProtKB	Negative
Q9XVX1	UniProtKB	Negative
Q9XVG7	UniProtKB	Negative
Q9XVF6	UniProtKB	Negative
Q9XVA3	UniProtKB	Negative
Q9XV56	UniProtKB	Negative
Q9XUJ5	UniProtKB	Negative
Q9XTY5	UniProtKB	Negative
Q9XTV9	UniProtKB	Negative
Q9XRX5	UniProtKB	Negative
Q9XIM6	UniProtKB	Negative
Q9XGY4	UniProtKB	Negative
Q9XF04	UniProtKB	Negative
Q9WVK0	UniProtKB	Negative
Q9WVC2	UniProtKB	Negative
Q9WUL2	UniProtKB	Negative
Q9WB91	UniProtKB	Negative
Q9W5Y1	UniProtKB	Negative
Q9W5X3	UniProtKB	Negative
Q9W5U9	UniProtKB	Negative
Q9W5Q2	UniProtKB	Negative
Q9W551	UniProtKB	Negative
Q9W530	UniProtKB	Negative
Q9W513	UniProtKB	Negative
Q9W4X1	UniProtKB	Negative
Q9W4M0	UniProtKB	Negative
Q9W4J2	UniProtKB	Negative
Q9W4C2	UniProtKB	Negative
Q9W4B6	UniProtKB	Negative
Q9W483	UniProtKB	Negative
Q9W3M1	UniProtKB	Negative
Q9W3I8	UniProtKB	Negative
Q9W2X3	UniProtKB	Negative
Q9W256	UniProtKB	Negative
Q9W1S6	UniProtKB	Negative
Q9W1B2	UniProtKB	Negative
Q9W101	UniProtKB	Negative
Q9W100	UniProtKB	Negative
Q9W0Y1	UniProtKB	Negative
Q9W0P4	UniProtKB	Negative
Q9W0F0	UniProtKB	Negative
Q9W076	UniProtKB	Negative
Q9W033	UniProtKB	Negative
Q9VZB1	UniProtKB	Negative
Q9VZ67	UniProtKB	Negative
Q9VZ40	UniProtKB	Negative
Q9VZ26	UniProtKB	Negative
Q9VZ24	UniProtKB	Negative
Q9VZ17	UniProtKB	Negative
Q9VZ12	UniProtKB	Negative
Q9VZ09	UniProtKB	Negative
Q9VYV9	UniProtKB	Negative
Q9VYN0	UniProtKB	Negative
Q9VYD7	UniProtKB	Negative
Q9VY30	UniProtKB	Negative
Q9VX93	UniProtKB	Negative
Q9VX87	UniProtKB	Negative
Q9VWM3	UniProtKB	Negative
Q9VWM0	UniProtKB	Negative
Q9VW61	UniProtKB	Negative
Q9VVV3	UniProtKB	Negative
Q9VVP8	UniProtKB	Negative
Q9VVM2	UniProtKB	Negative
Q9VVJ7	UniProtKB	Negative
Q9VVH5	UniProtKB	Negative
Q9VVH3	UniProtKB	Negative
Q9VVF7	UniProtKB	Negative
Q9VV36	UniProtKB	Negative
Q9VV21	UniProtKB	Negative
Q9VV10	UniProtKB	Negative
Q9VUU7	UniProtKB	Negative
Q9VUG5	UniProtKB	Negative
Q9VUG4	UniProtKB	Negative
Q9VUF9	UniProtKB	Negative
Q9VUC4	UniProtKB	Negative
Q9VUB1	UniProtKB	Negative
Q9VU96	UniProtKB	Negative
Q9VU93	UniProtKB	Negative
Q9VU59	UniProtKB	Negative
Q9VU58	UniProtKB	Negative
Q9VU56	UniProtKB	Negative
Q9VTR5	UniProtKB	Negative
Q9VTP8	UniProtKB	Negative
Q9VTD2	UniProtKB	Negative
Q9VTA5	UniProtKB	Negative
Q9VSZ2	UniProtKB	Negative
Q9VSU3	UniProtKB	Negative
Q9VSC1	UniProtKB	Negative
Q9VS81	UniProtKB	Negative
Q9VRK2	UniProtKB	Negative
Q9VRJ8	UniProtKB	Negative
Q9VRB8	UniProtKB	Negative
Q9VRA0	UniProtKB	Negative
Q9VR84	UniProtKB	Negative
Q9VQW5	UniProtKB	Negative
Q9VQT5	UniProtKB	Negative
Q9VQQ3	UniProtKB	Negative
Q9VQ44	UniProtKB	Negative
Q9VPU5	UniProtKB	Negative
Q9VPS0	UniProtKB	Negative
Q9VPR8	UniProtKB	Negative
Q9VPR7	UniProtKB	Negative
Q9VPJ6	UniProtKB	Negative
Q9VPA5	UniProtKB	Negative
Q9VP19	UniProtKB	Negative
Q9VP18	UniProtKB	Negative
Q9VNX3	UniProtKB	Negative
Q9VNV2	UniProtKB	Negative
Q9VNT6	UniProtKB	Negative
Q9VNE7	UniProtKB	Negative
Q9VN78	UniProtKB	Negative
Q9VN64	UniProtKB	Negative
Q9VMS1	UniProtKB	Negative
Q9VMK8	UniProtKB	Negative
Q9VMK5	UniProtKB	Negative
Q9VMG6	UniProtKB	Negative
Q9VLP0	UniProtKB	Negative
Q9VLF4	UniProtKB	Negative
Q9VL29	UniProtKB	Negative
Q9VKQ2	UniProtKB	Negative
Q9VKK9	UniProtKB	Negative
Q9VKE7	UniProtKB	Negative
Q9VKC5	UniProtKB	Negative
Q9VK90	UniProtKB	Negative
Q9VK49	UniProtKB	Negative
Q9VK39	UniProtKB	Negative
Q9VJW0	UniProtKB	Negative
Q9VJU2	UniProtKB	Negative
Q9VJS7	UniProtKB	Negative
Q9VJM5	UniProtKB	Negative
Q9VJK9	UniProtKB	Negative
Q9VJA4	UniProtKB	Negative
Q9VJ53	UniProtKB	Negative
Q9VJ49	UniProtKB	Negative
Q9VJ48	UniProtKB	Negative
Q9VJ18	UniProtKB	Negative
Q9VIQ8	UniProtKB	Negative
Q9VIM4	UniProtKB	Negative
Q9VI89	UniProtKB	Negative
Q9VI69	UniProtKB	Negative
Q9VI60	UniProtKB	Negative
Q9VI56	UniProtKB	Negative
Q9VHX3	UniProtKB	Negative
Q9VHS2	UniProtKB	Negative
Q9VHQ0	UniProtKB	Negative
Q9VHF9	UniProtKB	Negative
Q9VHB1	UniProtKB	Negative
Q9VGY3	UniProtKB	Negative
Q9VG36	UniProtKB	Negative
Q9VFU1	UniProtKB	Negative
Q9VF18	UniProtKB	Negative
Q9VES1	UniProtKB	Negative
Q9VEK2	UniProtKB	Negative
Q9VEH6	UniProtKB	Negative
Q9VED1	UniProtKB	Negative
Q9VEC0	UniProtKB	Negative
Q9VEA7	UniProtKB	Negative
Q9VE38	UniProtKB	Negative
Q9VDZ5	UniProtKB	Negative
Q9VD48	UniProtKB	Negative
Q9VD34	UniProtKB	Negative
Q9VCW5	UniProtKB	Negative
Q9VCS1	UniProtKB	Negative
Q9VCQ2	UniProtKB	Negative
Q9VCM3	UniProtKB	Negative
Q9VCF1	UniProtKB	Negative
Q9VC65	UniProtKB	Negative
Q9VC43	UniProtKB	Negative
Q9VC22	UniProtKB	Negative
Q9VBZ0	UniProtKB	Negative
Q9VBY6	UniProtKB	Negative
Q9VBF0	UniProtKB	Negative
Q9VB45	UniProtKB	Negative
Q9VAK8	UniProtKB	Negative
Q9VAI7	UniProtKB	Negative
Q9VAI3	UniProtKB	Negative
Q9VAE5	UniProtKB	Negative
Q9VAA7	UniProtKB	Negative
Q9VAA1	UniProtKB	Negative
Q9VA25	UniProtKB	Negative
Q9V9P1	UniProtKB	Negative
Q9V8Y9	UniProtKB	Negative
Q9V668	UniProtKB	Negative
Q9UUI9	UniProtKB	Negative
Q9UUI2	UniProtKB	Negative
Q9UUD4	UniProtKB	Negative
Q9UUA0	UniProtKB	Negative
Q9UTP0	UniProtKB	Negative
Q9UTN9	UniProtKB	Negative
Q9UTM1	UniProtKB	Negative
Q9UTI9	UniProtKB	Negative
Q9UTI4	UniProtKB	Negative
Q9UTD5	UniProtKB	Negative
Q9UTD4	UniProtKB	Negative
Q9UTC9	UniProtKB	Negative
Q9UTC6	UniProtKB	Negative
Q9UT14	UniProtKB	Negative
Q9USX2	UniProtKB	Negative
Q9USQ5	UniProtKB	Negative
Q9US01	UniProtKB	Negative
Q9URW1	UniProtKB	Negative
Q9URQ5	UniProtKB	Negative
Q9UR21	UniProtKB	Negative
Q9UNZ5	UniProtKB	Negative
Q9ULZ1	UniProtKB	Negative
Q9UI30	UniProtKB	Negative
Q9UHF0	UniProtKB	Negative
Q9UGL9	UniProtKB	Negative
Q9UFG5	UniProtKB	Negative
Q9UBU3	UniProtKB	Negative
Q9UBK5	UniProtKB	Negative
Q9U7D3	UniProtKB	Negative
Q9U3J9	UniProtKB	Negative
Q9U3I4	UniProtKB	Negative
Q9U393	UniProtKB	Negative
Q9U2K1	UniProtKB	Negative
Q9TZB8	UniProtKB	Negative
Q9TYM3	UniProtKB	Negative
Q9TXY4	UniProtKB	Negative
Q9T0H2	UniProtKB	Negative
Q9T077	UniProtKB	Negative
Q9SZK6	UniProtKB	Negative
Q9SZ98	UniProtKB	Negative
Q9SZ50	UniProtKB	Negative
Q9SVS5	UniProtKB	Negative
Q9SUV8	UniProtKB	Negative
Q9SR67	UniProtKB	Negative
Q9SN96	UniProtKB	Negative
Q9SLJ2	UniProtKB	Negative
Q9SL15	UniProtKB	Negative
Q9SKT5	UniProtKB	Negative
Q9SKN7	UniProtKB	Negative
Q9SKC9	UniProtKB	Negative
Q9SK46	UniProtKB	Negative
Q9SJL4	UniProtKB	Negative
Q9SJH0	UniProtKB	Negative
Q9SJ79	UniProtKB	Negative
Q9SIQ8	UniProtKB	Negative
Q9SHU9	UniProtKB	Negative
Q9SFF7	UniProtKB	Negative
Q9SE33	UniProtKB	Negative
Q9SAH1	UniProtKB	Negative
Q9P801	UniProtKB	Negative
Q9P7Z9	UniProtKB	Negative
Q9P7W1	UniProtKB	Negative
Q9P7P9	UniProtKB	Negative
Q9P7M7	UniProtKB	Negative
Q9P7L7	UniProtKB	Negative
Q9P7K2	UniProtKB	Negative
Q9P7J0	UniProtKB	Negative
Q9P7I8	UniProtKB	Negative
Q9P7I0	UniProtKB	Negative
Q9P6S2	UniProtKB	Negative
Q9P6L4	UniProtKB	Negative
Q9P6K1	UniProtKB	Negative
Q9P4W1	UniProtKB	Negative
Q9P2X7	UniProtKB	Negative
Q9P1F3	UniProtKB	Negative
Q9P0J6	UniProtKB	Negative
Q9NZF1	UniProtKB	Negative
Q9NX55	UniProtKB	Negative
Q9NWD9	UniProtKB	Negative
Q9NV44	UniProtKB	Negative
Q9NV35	UniProtKB	Negative
Q9NV29	UniProtKB	Negative
Q9NUG6	UniProtKB	Negative
Q9NU23	UniProtKB	Negative
Q9NSP4	UniProtKB	Negative
Q9NSK7	UniProtKB	Negative
Q9NS25	UniProtKB	Negative
Q9NRY2	UniProtKB	Negative
Q9NRX6	UniProtKB	Negative
Q9NRX3	UniProtKB	Negative
Q9NRP0	UniProtKB	Negative
Q9NQG1	UniProtKB	Negative
Q9NPE3	UniProtKB	Negative
Q9NAJ7	UniProtKB	Negative
Q9NAI7	UniProtKB	Negative
Q9NAF6	UniProtKB	Negative
Q9NAE1	UniProtKB	Negative
Q9N5S5	UniProtKB	Negative
Q9N4I1	UniProtKB	Negative
Q9N3X4	UniProtKB	Negative
Q9N3M9	UniProtKB	Negative
Q9N3I5	UniProtKB	Negative
Q9M9R9	UniProtKB	Negative
Q9M9B4	UniProtKB	Negative
Q9M892	UniProtKB	Negative
Q9M2P8	UniProtKB	Negative
Q9M2F1	UniProtKB	Negative
Q9M1U3	UniProtKB	Negative
Q9M1T8	UniProtKB	Negative
Q9M0J1	UniProtKB	Negative
Q9M015	UniProtKB	Negative
Q9LZP9	UniProtKB	Negative
Q9LZI6	UniProtKB	Negative
Q9LZD7	UniProtKB	Negative
Q9LYC9	UniProtKB	Negative
Q9LXV1	UniProtKB	Negative
Q9LXK1	UniProtKB	Negative
Q9LX09	UniProtKB	Negative
Q9LW64	UniProtKB	Negative
Q9LVV6	UniProtKB	Negative
Q9LVC4	UniProtKB	Negative
Q9LVC0	UniProtKB	Negative
Q9LVA3	UniProtKB	Negative
Q9LV75	UniProtKB	Negative
Q9LUV2	UniProtKB	Negative
Q9LUA3	UniProtKB	Negative
Q9LU08	UniProtKB	Negative
Q9LT82	UniProtKB	Negative
Q9LSK9	UniProtKB	Negative
Q9LPH9	UniProtKB	Negative
Q9LP48	UniProtKB	Negative
Q9LMA2	UniProtKB	Negative
Q9LK55	UniProtKB	Negative
Q9LJQ3	UniProtKB	Negative
Q9LJB7	UniProtKB	Negative
Q9LHL1	UniProtKB	Negative
Q9LFR9	UniProtKB	Negative
Q9LFK6	UniProtKB	Negative
Q9LE44	UniProtKB	Negative
Q9LDR3	UniProtKB	Negative
Q9JM54	UniProtKB	Negative
Q9I7S5	UniProtKB	Negative
Q9I7P2	UniProtKB	Negative
Q9I7M5	UniProtKB	Negative
Q9HGP7	UniProtKB	Negative
Q9HDZ3	UniProtKB	Negative
Q9HDU0	UniProtKB	Negative
Q9HDT9	UniProtKB	Negative
Q9HD64	UniProtKB	Negative
Q9HD47	UniProtKB	Negative
Q9HCP7	UniProtKB	Negative
Q9HCN2	UniProtKB	Negative
Q9HBJ0	UniProtKB	Negative
Q9H7X2	UniProtKB	Negative
Q9H7C9	UniProtKB	Negative
Q9H716	UniProtKB	Negative
Q9H633	UniProtKB	Negative
Q9H5F7	UniProtKB	Negative
Q9H496	UniProtKB	Negative
Q9H3Y8	UniProtKB	Negative
Q9H3K0	UniProtKB	Negative
Q9H2R1	UniProtKB	Negative
Q9H256	UniProtKB	Negative
Q9H1M4	UniProtKB	Negative
Q9H0U6	UniProtKB	Negative
Q9GZY4	UniProtKB	Negative
Q9GZT3	UniProtKB	Negative
Q9GZP8	UniProtKB	Negative
Q9GYR3	UniProtKB	Negative
Q9GYI1	UniProtKB	Negative
Q9FZG2	UniProtKB	Negative
Q9FZ98	UniProtKB	Negative
Q9FZ32	UniProtKB	Negative
Q9FYH5	UniProtKB	Negative
Q9FT76	UniProtKB	Negative
Q9FNZ4	UniProtKB	Negative
Q9FNI1	UniProtKB	Negative
Q9FNC9	UniProtKB	Negative
Q9FNA1	UniProtKB	Negative
Q9FK55	UniProtKB	Negative
Q9FIR9	UniProtKB	Negative
Q9FHX8	UniProtKB	Negative
Q9FGS5	UniProtKB	Negative
Q9FFT2	UniProtKB	Negative
Q9FFS4	UniProtKB	Negative
Q9FFJ1	UniProtKB	Negative
Q9ERS2	UniProtKB	Negative
Q9DA42	UniProtKB	Negative
Q9D5S8	UniProtKB	Negative
Q9CY57	UniProtKB	Negative
Q9CQZ6	UniProtKB	Negative
Q9CQR7	UniProtKB	Negative
Q9CQ54	UniProtKB	Negative
Q9CPZ8	UniProtKB	Negative
Q9C9V2	UniProtKB	Negative
Q9C9A5	UniProtKB	Negative
Q9C8W7	UniProtKB	Negative
Q9C754	UniProtKB	Negative
Q9C6F2	UniProtKB	Negative
Q9C4Z7	UniProtKB	Negative
Q9C109	UniProtKB	Negative
Q9C0X9	UniProtKB	Negative
Q9C0X7	UniProtKB	Negative
Q9C0X5	UniProtKB	Negative
Q9C002	UniProtKB	Negative
Q9BZL1	UniProtKB	Negative
Q9BYR6	UniProtKB	Negative
Q9BXV9	UniProtKB	Negative
Q9BWH2	UniProtKB	Negative
Q9BV19	UniProtKB	Negative
Q9BU27	UniProtKB	Negative
Q9BTM9	UniProtKB	Negative
Q9BTL3	UniProtKB	Negative
Q9BSG0	UniProtKB	Negative
Q9BSF0	UniProtKB	Negative
Q9BS57	UniProtKB	Negative
Q9BRT6	UniProtKB	Negative
Q9BPZ3	UniProtKB	Negative
Q9BLC2	UniProtKB	Negative
Q9BL58	UniProtKB	Negative
Q9BI75	UniProtKB	Negative
Q9ASZ6	UniProtKB	Negative
Q9AST6	UniProtKB	Negative
Q99ML8	UniProtKB	Negative
Q99748	UniProtKB	Negative
Q99720	UniProtKB	Negative
Q96WU9	UniProtKB	Negative
Q96VH5	UniProtKB	Negative
Q96S95	UniProtKB	Negative
Q96QR1	UniProtKB	Negative
Q96N03	UniProtKB	Negative
Q96L11	UniProtKB	Negative
Q96I36	UniProtKB	Negative
Q96HQ2	UniProtKB	Negative
Q96HJ9	UniProtKB	Negative
Q96HG1	UniProtKB	Negative
Q96GX8	UniProtKB	Negative
Q96GE9	UniProtKB	Negative
Q96G78	UniProtKB	Negative
Q96FU2	UniProtKB	Negative
Q96FQ6	UniProtKB	Negative
Q96FF1	UniProtKB	Negative
Q96EL3	UniProtKB	Negative
Q96EE4	UniProtKB	Negative
Q96C01	UniProtKB	Negative
Q96BP2	UniProtKB	Negative
Q96B42	UniProtKB	Negative
Q96A57	UniProtKB	Negative
Q96A22	UniProtKB	Negative
Q96A04	UniProtKB	Negative
Q969W0	UniProtKB	Negative
Q969L4	UniProtKB	Negative
Q969H8	UniProtKB	Negative
Q969D9	UniProtKB	Negative
Q965Z4	UniProtKB	Negative
Q965N5	UniProtKB	Negative
Q965K8	UniProtKB	Negative
Q96253	UniProtKB	Negative
Q95ZP6	UniProtKB	Negative
Q95ZI9	UniProtKB	Negative
Q95YC6	UniProtKB	Negative
Q95Y72	UniProtKB	Negative
Q95RA0	UniProtKB	Negative
Q94LA6	UniProtKB	Negative
Q94K78	UniProtKB	Negative
Q94JY4	UniProtKB	Negative
Q94JR6	UniProtKB	Negative
Q94BS8	UniProtKB	Negative
Q94AU5	UniProtKB	Negative
Q94AJ7	UniProtKB	Negative
Q94AB8	UniProtKB	Negative
Q949Q2	UniProtKB	Negative
Q94257	UniProtKB	Negative
Q941C7	UniProtKB	Negative
Q941C5	UniProtKB	Negative
Q94188	UniProtKB	Negative
Q93XY9	UniProtKB	Negative
Q93V47	UniProtKB	Negative
Q93831	UniProtKB	Negative
Q92982	UniProtKB	Negative
Q92567	UniProtKB	Negative
Q92316	UniProtKB	Negative
Q8WYR3	UniProtKB	Negative
Q8WY48	UniProtKB	Negative
Q8WWY7	UniProtKB	Negative
Q8WW33	UniProtKB	Negative
Q8WW12	UniProtKB	Negative
Q8WVM9	UniProtKB	Negative
Q8WVE7	UniProtKB	Negative
Q8WUR7	UniProtKB	Negative
Q8WUH6	UniProtKB	Negative
Q8WTQ4	UniProtKB	Negative
Q8WQG5	UniProtKB	Negative
Q8W483	UniProtKB	Negative
Q8VZT9	UniProtKB	Negative
Q8VZ93	UniProtKB	Negative
Q8VZ55	UniProtKB	Negative
Q8VYI5	UniProtKB	Negative
Q8VY68	UniProtKB	Negative
Q8TGT4	UniProtKB	Negative
Q8TGT0	UniProtKB	Negative
Q8TGS9	UniProtKB	Negative
Q8TGM6	UniProtKB	Negative
Q8TGK4	UniProtKB	Negative
Q8TCD1	UniProtKB	Negative
Q8TCC3	UniProtKB	Negative
Q8TC90	UniProtKB	Negative
Q8TAV5	UniProtKB	Negative
Q8TAI1	UniProtKB	Negative
Q8TAD7	UniProtKB	Negative
Q8T970	UniProtKB	Negative
Q8T4C9	UniProtKB	Negative
Q8SZV7	UniProtKB	Negative
Q8SYQ8	UniProtKB	Negative
Q8SYQ4	UniProtKB	Negative
Q8SXG2	UniProtKB	Negative
Q8SX06	UniProtKB	Negative
Q8S8S3	UniProtKB	Negative
Q8S8R9	UniProtKB	Negative
Q8S8K0	UniProtKB	Negative
Q8S8J1	UniProtKB	Negative
Q8S8H4	UniProtKB	Negative
Q8S4Q6	UniProtKB	Negative
Q8RY98	UniProtKB	Negative
Q8RXL7	UniProtKB	Negative
Q8R1W2	UniProtKB	Negative
Q8R1H0	UniProtKB	Negative
Q8NI32	UniProtKB	Negative
Q8NEX6	UniProtKB	Negative
Q8N8R7	UniProtKB	Negative
Q8N8F7	UniProtKB	Negative
Q8N300	UniProtKB	Negative
Q8N2Y9	UniProtKB	Negative
Q8N2X6	UniProtKB	Negative
Q8N112	UniProtKB	Negative
Q8N0T1	UniProtKB	Negative
Q8MZA7	UniProtKB	Negative
Q8MYU0	UniProtKB	Negative
Q8MYM9	UniProtKB	Negative
Q8MSL7	UniProtKB	Negative
Q8MPS4	UniProtKB	Negative
Q8MNX8	UniProtKB	Negative
Q8LG92	UniProtKB	Negative
Q8LG27	UniProtKB	Negative
Q8LEW6	UniProtKB	Negative
Q8LEQ0	UniProtKB	Negative
Q8LEN7	UniProtKB	Negative
Q8LEL0	UniProtKB	Negative
Q8LEB7	UniProtKB	Negative
Q8LDK7	UniProtKB	Negative
Q8LD43	UniProtKB	Negative
Q8LC91	UniProtKB	Negative
Q8LC53	UniProtKB	Negative
Q8LAF9	UniProtKB	Negative
Q8L9Y4	UniProtKB	Negative
Q8L9M8	UniProtKB	Negative
Q8L9E3	UniProtKB	Negative
Q8L923	UniProtKB	Negative
Q8L920	UniProtKB	Negative
Q8L8N3	UniProtKB	Negative
Q8L7K4	UniProtKB	Negative
Q8L7D1	UniProtKB	Negative
Q8L7A6	UniProtKB	Negative
Q8L5Z2	UniProtKB	Negative
Q8L3T0	UniProtKB	Negative
Q8K190	UniProtKB	Negative
Q8J0M4	UniProtKB	Negative
Q8IZY5	UniProtKB	Negative
Q8IVN3	UniProtKB	Negative
Q8IUV6	UniProtKB	Negative
Q8IR34	UniProtKB	Negative
Q8IQ92	UniProtKB	Negative
Q8IPT5	UniProtKB	Negative
Q8IP73	UniProtKB	Negative
Q8INQ7	UniProtKB	Negative
Q8INB5	UniProtKB	Negative
Q8IN78	UniProtKB	Negative
Q8IN59	UniProtKB	Negative
Q8I0K8	UniProtKB	Negative
Q8GYT3	UniProtKB	Negative
Q8GYS8	UniProtKB	Negative
Q8GYN2	UniProtKB	Negative
Q8GYI5	UniProtKB	Negative
Q8GY31	UniProtKB	Negative
Q8GXY3	UniProtKB	Negative
Q8GXU4	UniProtKB	Negative
Q8GWM8	UniProtKB	Negative
Q8GWC7	UniProtKB	Negative
Q8GW60	UniProtKB	Negative
Q8GW32	UniProtKB	Negative
Q8GV05	UniProtKB	Negative
Q8GUK5	UniProtKB	Negative
Q8BVN9	UniProtKB	Negative
Q8BV98	UniProtKB	Negative
Q8BJY7	UniProtKB	Negative
Q8BJW3	UniProtKB	Negative
Q8BJ38	UniProtKB	Negative
Q8BG03	UniProtKB	Negative
Q86WW8	UniProtKB	Negative
Q86WD8	UniProtKB	Negative
Q86UU9	UniProtKB	Negative
Q86UQ8	UniProtKB	Negative
Q86TM7	UniProtKB	Negative
Q86SW9	UniProtKB	Negative
Q86LS4	UniProtKB	Negative
Q84W11	UniProtKB	Negative
Q84TF7	UniProtKB	Negative
Q84MD1	UniProtKB	Negative
Q84JY3	UniProtKB	Negative
Q80XX9	UniProtKB	Negative
Q7Z5T1	UniProtKB	Negative
Q7Z5T0	UniProtKB	Negative
Q7Z4U5	UniProtKB	Negative
Q7Z4G1	UniProtKB	Negative
Q7TQI0	UniProtKB	Negative
Q7LL15	UniProtKB	Negative
Q7L9C8	UniProtKB	Negative
Q7KV71	UniProtKB	Negative
Q7KE32	UniProtKB	Negative
Q7K7J6	UniProtKB	Negative
Q7K6V2	UniProtKB	Negative
Q7K1C0	UniProtKB	Negative
Q7K076	UniProtKB	Negative
Q7JZN0	UniProtKB	Negative
Q7JY89	UniProtKB	Negative
Q7JY31	UniProtKB	Negative
Q7JW07	UniProtKB	Negative
Q7JVR7	UniProtKB	Negative
Q7JRQ4	UniProtKB	Negative
Q7JMI1	UniProtKB	Negative
Q78V97	UniProtKB	Negative
Q77YF9	UniProtKB	Negative
Q765I0	UniProtKB	Negative
Q707P0	UniProtKB	Negative
Q6ZYL4	UniProtKB	Negative
Q6ZR64	UniProtKB	Negative
Q6UXU6	UniProtKB	Negative
Q6UX40	UniProtKB	Negative
Q6UW78	UniProtKB	Negative
Q6UL01	UniProtKB	Negative
Q6Q5X2	UniProtKB	Negative
Q6PIZ9	UniProtKB	Negative
Q6PH81	UniProtKB	Negative
Q6PEK7	UniProtKB	Negative
Q6P161	UniProtKB	Negative
Q6NXT7	UniProtKB	Negative
Q6NQH1	UniProtKB	Negative
Q6NPB2	UniProtKB	Negative
Q6NMX2	UniProtKB	Negative
Q6NLU6	UniProtKB	Negative
Q6NKN8	UniProtKB	Negative
Q6IWA9	UniProtKB	Negative
Q6IPW1	UniProtKB	Negative
Q6IKC0	UniProtKB	Negative
Q6IDB3	UniProtKB	Negative
Q6ID77	UniProtKB	Negative
Q6EWN4	UniProtKB	Negative
Q6DSU2	UniProtKB	Negative
Q6DBF6	UniProtKB	Negative
Q68DU7	UniProtKB	Negative
Q5XKR9	UniProtKB	Negative
Q5XKP0	UniProtKB	Negative
Q5XKG2	UniProtKB	Negative
Q5XIG9	UniProtKB	Negative
Q5VZQ5	UniProtKB	Negative
Q5VYY1	UniProtKB	Negative
Q5T686	UniProtKB	Negative
Q5T4H9	UniProtKB	Negative
Q5PP12	UniProtKB	Negative
Q5JWV7	UniProtKB	Negative
Q5JTJ3	UniProtKB	Negative
Q5JTB6	UniProtKB	Negative
Q5JSS6	UniProtKB	Negative
Q5H943	UniProtKB	Negative
Q59E04	UniProtKB	Negative
Q56XW9	UniProtKB	Negative
Q541Y0	UniProtKB	Negative
Q53QV2	UniProtKB	Negative
Q53H80	UniProtKB	Negative
[truncated: 1,049 more rows]

## Sheet: Table S3
Table S3. The curated testing dataset.
Protein accession	Sequence database	Class label
Q9P286.1	UniProtKB	Positive
Q9C9X0.1	UniProtKB	Positive
Q9BVA0.1	UniProtKB	Positive
Q96K30.1	UniProtKB	Positive
Q96AQ6.1	UniProtKB	Positive
Q8W1L6.2	UniProtKB	Positive
Q8VYU8.2	UniProtKB	Positive
Q6JAN1.1	UniProtKB	Positive
Q641K1.2	UniProtKB	Positive
Q5SW79.1	UniProtKB	Positive
Q23TC2.1	UniProtKB	Positive
Q23MT7.1	UniProtKB	Positive
Q14764.4	UniProtKB	Positive
Q14118.2	UniProtKB	Positive
P97433.1	UniProtKB	Positive
P56716.2	UniProtKB	Positive
P54274.3	UniProtKB	Positive
P50275.1	UniProtKB	Positive
P46675.1	UniProtKB	Positive
P43638.1	UniProtKB	Positive
P33322.1	UniProtKB	Positive
P32851.1	UniProtKB	Positive
P27816.3	UniProtKB	Positive
P22858.1	UniProtKB	Positive
P14873.2	UniProtKB	Positive
P11532.3	UniProtKB	Positive
P06446.1	UniProtKB	Positive
P04608.2	UniProtKB	Positive
O95684.1	UniProtKB	Positive
O88618.4	UniProtKB	Positive
O75449.1	UniProtKB	Positive
O15265.1	UniProtKB	Positive
NP_999787.1	NCBI RefSeq	Positive
NP_937857.1	NCBI RefSeq	Positive
NP_594625.1	NCBI RefSeq	Positive
NP_231101.1	NCBI RefSeq	Positive
NP_112307.2	NCBI RefSeq	Positive
NP_061963.2	NCBI RefSeq	Positive
NP_036616.2	NCBI RefSeq	Positive
NP_036607.3	NCBI RefSeq	Positive
NP_036244.2	NCBI RefSeq	Positive
NP_034053.2	NCBI RefSeq	Positive
NP_009113.3	NCBI RefSeq	Positive
NP_005471.3	NCBI RefSeq	Positive
NP_002654.3	NCBI RefSeq	Positive
NP_001132962.1	NCBI RefSeq	Positive
XP_823249.1	NCBI nr	Positive
BAF73807.2	NCBI nr	Positive
7ahl:C	PDB	Negative
4pro:A	PDB	Negative
4j40:A	PDB	Negative
4ix1:A	PDB	Negative
4it5:A	PDB	Negative
4imy:G	PDB	Negative
4imp:A	PDB	Negative
4ij5:A	PDB	Negative
4ihq:A	PDB	Negative
4ifd:G	PDB	Negative
4ief:A	PDB	Negative
4ic6:A	PDB	Negative
4ic1:A	PDB	Negative
4iao:C	PDB	Negative
4i5l:B	PDB	Negative
4i0x:A	PDB	Negative
4hx3:A	PDB	Negative
4hvc:A	PDB	Negative
4hps:A	PDB	Negative
4hpq:C	PDB	Negative
4hkr:A	PDB	Negative
4hff:B	PDB	Negative
4hf1:A	PDB	Negative
4hes:A	PDB	Negative
4he8:H	PDB	Negative
4h2s:C	PDB	Negative
4gr6:A	PDB	Negative
4gow:A	PDB	Negative
4gk0:A	PDB	Negative
4g7x:B	PDB	Negative
4g5a:A	PDB	Negative
4g59:A	PDB	Negative
4g2u:A	PDB	Negative
4g1e:B	PDB	Negative
4fzb:A	PDB	Negative
4fz2:A	PDB	Negative
4fxg:C	PDB	Negative
4fth:A	PDB	Negative
4fqn:A	PDB	Negative
4fqd:A	PDB	Negative
4fln:A	PDB	Negative
4fdi:A	PDB	Negative
4eq6:B	PDB	Negative
4ep4:A	PDB	Negative
4eiw:A	PDB	Negative
4eij:A	PDB	Negative
4eib:A	PDB	Negative
4ehi:A	PDB	Negative
4ebg:A	PDB	Negative
4eaz:C	PDB	Negative
4e9j:A	PDB	Negative
4e51:A	PDB	Negative
4e29:A	PDB	Negative
4e0q:A	PDB	Negative
4e0e:A	PDB	Negative
4dt5:A	PDB	Negative
4drb:C	PDB	Negative
4dqz:A	PDB	Negative
4dqy:C	PDB	Negative
4dpg:I	PDB	Negative
4dne:A	PDB	Negative
4dn7:A	PDB	Negative
4dmz:A	PDB	Negative
4djd:D	PDB	Negative
4din:B	PDB	Negative
4did:B	PDB	Negative
4dbg:A	PDB	Negative
4b1z:M	PDB	Negative
4ag5:A	PDB	Negative
4afi:A	PDB	Negative
4abm:A	PDB	Negative
4a8x:A	PDB	Negative
4a8j:B	PDB	Negative
4a1g:E	PDB	Negative
4a11:B	PDB	Negative
4a01:A	PDB	Negative
3zxo:A	PDB	Negative
3zwf:A	PDB	Negative
3zgx:C	PDB	Negative
3w5i:A	PDB	Negative
3w3w:B	PDB	Negative
3vv9:A	PDB	Negative
3vv1:A	PDB	Negative
3vs8:A	PDB	Negative
3vr8:B	PDB	Negative
3vr0:A	PDB	Negative
3vou:A	PDB	Negative
3vh8:G	PDB	Negative
3vh5:W	PDB	Negative
3vem:A	PDB	Negative
3vdo:B	PDB	Negative
3v9r:B	PDB	Negative
3v9r:B	PDB	Negative
3v62:C	PDB	Negative
3uss:A	PDB	Negative
3ulb:A	PDB	Negative
3ukh:A	PDB	Negative
3uc0:A	PDB	Negative
3ub1:A	PDB	Negative
3uaq:A	PDB	Negative
3ua3:A	PDB	Negative
3u9z:C	PDB	Negative
3u6r:L	PDB	Negative
3tl8:B	PDB	Negative
3tdq:A	PDB	Negative
3td3:A	PDB	Negative
3t9o:A	PDB	Negative
3t7y:A	PDB	Negative
3t61:A	PDB	Negative
3t5v:C	PDB	Negative
3sgj:C	PDB	Negative
3sf4:A	PDB	Negative
3s2w:A	PDB	Negative
3s2s:A	PDB	Negative
3rwn:A	PDB	Negative
3rqb:A	PDB	Negative
3rpu:G	PDB	Negative
3r5k:A	PDB	Negative
3r5a:A	PDB	Negative
3r4d:B	PDB	Negative
3r45:C	PDB	Negative
3r45:A	PDB	Negative
3r24:B	PDB	Negative
3qyf:A	PDB	Negative
3qx3:A	PDB	Negative
3qvg:B	PDB	Negative
3qua:A	PDB	Negative
3qtl:D	PDB	Negative
3qtd:A	PDB	Negative
3qq8:B	PDB	Negative
3qoq:A	PDB	Negative
3qoq:A	PDB	Negative
3qnq:A	PDB	Negative
3q8t:A	PDB	Negative
3q8d:A	PDB	Negative
3q73:A	PDB	Negative
3q4h:B	PDB	Negative
3q2s:C	PDB	Negative
3q20:A	PDB	Negative
3q1p:A	PDB	Negative
3pmk:N	PDB	Negative
3pj0:A	PDB	Negative
3phb:E	PDB	Negative
3pf8:A	PDB	Negative
3p3a:A	PDB	Negative
3p30:A	PDB	Negative
3p2q:A	PDB	Negative
3org:A	PDB	Negative
3oq2:A	PDB	Negative
3onr:A	PDB	Negative
3ona:B	PDB	Negative
3oei:C	PDB	Negative
3odm:A	PDB	Negative
3odh:A	PDB	Negative
3oa8:B	PDB	Negative
3o6q:B	PDB	Negative
3o2q:B	PDB	Negative
3o10:A	PDB	Negative
3o0y:A	PDB	Negative
3nwz:A	PDB	Negative
3nuh:B	PDB	Negative
3nrp:A	PDB	Negative
3nrp:A	PDB	Negative
3npg:A	PDB	Negative
3nkl:A	PDB	Negative
3nip:A	PDB	Negative
3ni7:A	PDB	Negative
3nek:A	PDB	Negative
3ndy:E	PDB	Negative
3ndh:A	PDB	Negative
3naz:A	PDB	Negative
3na2:A	PDB	Negative
3n9u:C	PDB	Negative
3n4d:A	PDB	Negative
3mtr:A	PDB	Negative
3mqo:A	PDB	Negative
3mog:A	PDB	Negative
3miw:B	PDB	Negative
3mey:A	PDB	Negative
3mca:B	PDB	Negative
3mae:A	PDB	Negative
3m9b:A	PDB	Negative
3m4w:E	PDB	Negative
3m20:A	PDB	Negative
3lzk:A	PDB	Negative
3lyy:A	PDB	Negative
3lyx:A	PDB	Negative
3lyh:A	PDB	Negative
3lyd:A	PDB	Negative
3lul:A	PDB	Negative
3ltf:D	PDB	Negative
3lrq:A	PDB	Negative
3lr5:A	PDB	Negative
3lp9:A	PDB	Negative
3lma:A	PDB	Negative
3ll6:A	PDB	Negative
3lhk:A	PDB	Negative
3l9q:A	PDB	Negative
3l51:A	PDB	Negative
3l4g:B	PDB	Negative
3kzt:A	PDB	Negative
3kxe:A	PDB	Negative
3kws:A	PDB	Negative
3kwr:A	PDB	Negative
3ku7:A	PDB	Negative
3knw:A	PDB	Negative
3kkb:A	PDB	Negative
3kg2:A	PDB	Negative
3kbh:E	PDB	Negative
3kav:A	PDB	Negative
3k6h:A	PDB	Negative
3k4i:A	PDB	Negative
3k0l:A	PDB	Negative
3jx9:A	PDB	Negative
3jvo:A	PDB	Negative
3jv9:A	PDB	Negative
3jur:A	PDB	Negative
3iwu:A	PDB	Negative
3iuw:A	PDB	Negative
3itw:A	PDB	Negative
3itq:A	PDB	Negative
3ihp:A	PDB	Negative
3icf:A	PDB	Negative
3ib6:A	PDB	Negative
3iab:B	PDB	Negative
3i4r:A	PDB	Negative
3i00:A	PDB	Negative
3hwk:A	PDB	Negative
3htk:B	PDB	Negative
3htk:A	PDB	Negative
3hry:A	PDB	Negative
3hnc:A	PDB	Negative
3hn0:A	PDB	Negative
3hjg:A	PDB	Negative
3hef:A	PDB	Negative
3he5:B	PDB	Negative
3hdt:A	PDB	Negative
3hde:A	PDB	Negative
3ha4:A	PDB	Negative
3h8d:A	PDB	Negative
3h4s:A	PDB	Negative
3h43:A	PDB	Negative
3h3m:A	PDB	Negative
3gyx:A	PDB	Negative
3gwl:A	PDB	Negative
3gwj:A	PDB	Negative
3guw:A	PDB	Negative
3gt6:A	PDB	Negative
3gn5:A	PDB	Negative
3gn4:A	PDB	Negative
3gmg:A	PDB	Negative
3gjx:A	PDB	Negative
3gj7:B	PDB	Negative
3gio:A	PDB	Negative
3gi8:C	PDB	Negative
3gby:A	PDB	Negative
3gas:A	PDB	Negative
3g8o:A	PDB	Negative
3g7g:A	PDB	Negative
3g3s:A	PDB	Negative
3g0t:A	PDB	Negative
3fzv:A	PDB	Negative
3fwc:B	PDB	Negative
3fvv:A	PDB	Negative
3fqm:A	PDB	Negative
3fqd:A	PDB	Negative
3fok:A	PDB	Negative
3flp:A	PDB	Negative
3fkj:A	PDB	Negative
3fix:A	PDB	Negative
3fig:A	PDB	Negative
3fhm:A	PDB	Negative
3ffl:A	PDB	Negative
3fc0:A	PDB	Negative
3fbv:A	PDB	Negative
3fbi:A	PDB	Negative
3f9s:A	PDB	Negative
3f7p:A	PDB	Negative
3f7e:A	PDB	Negative
3f56:A	PDB	Negative
3f42:A	PDB	Negative
3ewo:A	PDB	Negative
3eus:A	PDB	Negative
3erm:A	PDB	Negative
3elk:A	PDB	Negative
3ee6:A	PDB	Negative
3ec9:A	PDB	Negative
3ebb:A	PDB	Negative
3eb0:A	PDB	Negative
3e7q:A	PDB	Negative
3e54:A	PDB	Negative
3e19:A	PDB	Negative
3e07:A	PDB	Negative
3dwg:C	PDB	Negative
3dsb:A	PDB	Negative
3dn7:A	PDB	Negative
3dmc:A	PDB	Negative
3dhw:A	PDB	Negative
3dhh:E	PDB	Negative
3df6:A	PDB	Negative
3dal:A	PDB	Negative
3d9r:A	PDB	Negative
3d4i:A	PDB	Negative
3cyg:A	PDB	Negative
3cwq:A	PDB	Negative
3csy:I	PDB	Negative
3cnx:A	PDB	Negative
3cne:A	PDB	Negative
3cjh:B	PDB	Negative
3ces:A	PDB	Negative
3c9r:A	PDB	Negative
3c8j:A	PDB	Negative
3c8e:A	PDB	Negative
3c75:H	PDB	Negative
3c5x:C	PDB	Negative
3c2g:A	PDB	Negative
3c0b:A	PDB	Negative
3by6:A	PDB	Negative
3by4:A	PDB	Negative
3bw1:A	PDB	Negative
3bu8:A	PDB	Negative
3bu2:A	PDB	Negative
3bs5:A	PDB	Negative
3bqt:A	PDB	Negative
3bqt:A	PDB	Negative
3bpq:A	PDB	Negative
3bow:C	PDB	Negative
3boq:A	PDB	Negative
3bk6:A	PDB	Negative
3bg4:D	PDB	Negative
3bb1:A	PDB	Negative
3b9t:A	PDB	Negative
3b8l:A	PDB	Negative
3ay3:A	PDB	Negative
3aqs:A	PDB	Negative
3aqq:A	PDB	Negative
3aql:A	PDB	Negative
3aqb:A	PDB	Negative
3ajf:A	PDB	Negative
3ajf:A	PDB	Negative
3a8y:C	PDB	Negative
3a5p:A	PDB	Negative
3a5p:A	PDB	Negative
3a2a:A	PDB	Negative
3a2a:A	PDB	Negative
3a1m:A	PDB	Negative
2zu7:A	PDB	Negative
2zsh:B	PDB	Negative
2znl:B	PDB	Negative
2zjs:E	PDB	Negative
2zfh:A	PDB	Negative
2zfd:A	PDB	Negative
2zdi:C	PDB	Negative
2zb9:A	PDB	Negative
2z0j:A	PDB	Negative
2yyh:A	PDB	Negative
2yvs:A	PDB	Negative
2yjn:A	PDB	Negative
2yjg:A	PDB	Negative
2y69:L	PDB	Negative
2y3m:A	PDB	Negative
2y2w:A	PDB	Negative
2y0m:B	PDB	Negative
2xnt:A	PDB	Negative
2xhe:A	PDB	Negative
2xd0:A	PDB	Negative
2xaf:A	PDB	Negative
2x9a:A	PDB	Negative
2wuq:A	PDB	Negative
2wsc:C	PDB	Negative
2wpv:B	PDB	Negative
2wp3:T	PDB	Negative
2wnw:A	PDB	Negative
2wj9:A	PDB	Negative
2win:M	PDB	Negative
2waq:C	PDB	Negative
2w58:A	PDB	Negative
2w4y:A	PDB	Negative
2w01:A	PDB	Negative
2vvw:A	PDB	Negative
2vpw:B	PDB	Negative
2vlg:A	PDB	Negative
2v6x:A	PDB	Negative
2v4j:C	PDB	Negative
2v3s:A	PDB	Negative
2v3m:A	PDB	Negative
2v0o:A	PDB	Negative
2rhs:B	PDB	Negative
2ret:A	PDB	Negative
2ret:A	PDB	Negative
2rdc:A	PDB	Negative
2rd9:A	PDB	Negative
2ras:A	PDB	Negative
2rai:A	PDB	Negative
2r6g:F	PDB	Negative
2r3s:A	PDB	Negative
2qwz:A	PDB	Negative
2qsf:X	PDB	Negative
2qsd:A	PDB	Negative
2qrv:A	PDB	Negative
2qr4:A	PDB	Negative
2qqz:A	PDB	Negative
2qqz:A	PDB	Negative
2qn5:B	PDB	Negative
2qlv:B	PDB	Negative
2qkp:A	PDB	Negative
2qkl:A	PDB	Negative
2qho:B	PDB	Negative
2qg7:A	PDB	Negative
2qfj:A	PDB	Negative
2qee:A	PDB	Negative
2q9q:A	PDB	Negative
2q8v:A	PDB	Negative
2q80:A	PDB	Negative
2q30:A	PDB	Negative
2prv:A	PDB	Negative
2pn0:A	PDB	Negative
2pmy:A	PDB	Negative
2pli:A	PDB	Negative
2pih:A	PDB	Negative
2ph0:A	PDB	Negative
2pfi:A	PDB	Negative
2pbi:B	PDB	Negative
2pa7:A	PDB	Negative
2pa7:A	PDB	Negative
2p9x:A	PDB	Negative
2p62:A	PDB	Negative
2p4w:A	PDB	Negative
2p4p:A	PDB	Negative
2p3y:A	PDB	Negative
2p1a:A	PDB	Negative
2p0i:A	PDB	Negative
2oxl:A	PDB	Negative
2ox7:A	PDB	Negative
2ou5:A	PDB	Negative
2ou3:A	PDB	Negative
2ost:A	PDB	Negative
2opi:A	PDB	Negative
2op5:A	PDB	Negative
2oox:B	PDB	Negative
2ook:A	PDB	Negative
2ook:A	PDB	Negative
2om6:A	PDB	Negative
2olp:A	PDB	Negative
2ol3:A	PDB	Negative
2ol3:A	PDB	Negative
2okv:A	PDB	Negative
2oeq:A	PDB	Negative
2od4:A	PDB	Negative
2o8v:A	PDB	Negative
2o38:A	PDB	Negative
2nyx:A	PDB	Negative
2nxv:A	PDB	Negative
2nwa:A	PDB	Negative
2npi:A	PDB	Negative
2np2:A	PDB	Negative
2noj:B	PDB	Negative
2nny:A	PDB	Negative
2jer:A	PDB	Negative
2je6:I	PDB	Negative
2j6y:A	PDB	Negative
2j58:A	PDB	Negative
2ivf:A	PDB	Negative
2it9:A	PDB	Negative
2inu:A	PDB	Negative
2inn:E	PDB	Negative
2ikk:A	PDB	Negative
2ikb:A	PDB	Negative
2igt:A	PDB	Negative
2ibz:G	PDB	Negative
2i9d:A	PDB	Negative
2i7r:A	PDB	Negative
2i6e:A	PDB	Negative
2i2x:A	PDB	Negative
2i2r:A	PDB	Negative
2i02:A	PDB	Negative
2hzm:A	PDB	Negative
2hvy:D	PDB	Negative
2hvy:B	PDB	Negative
2hqs:H	PDB	Negative
2hld:I	PDB	Negative
2hj0:A	PDB	Negative
2hiy:A	PDB	Negative
2hd0:A	PDB	Negative
2h8r:A	PDB	Negative
2h2r:A	PDB	Negative
2gxf:A	PDB	Negative
2guj:A	PDB	Negative
2gmq:A	PDB	Negative
2gll:A	PDB	Negative
2gjx:A	PDB	Negative
2ge8:A	PDB	Negative
2gd9:A	PDB	Negative
2g9w:A	PDB	Negative
2g3m:A	PDB	Negative
2g38:A	PDB	Negative
2fug:9	PDB	Negative
2fom:B	PDB	Negative
2fom:A	PDB	Negative
2fo1:E	PDB	Negative
2fmm:E	PDB	Negative
2fml:A	PDB	Negative
2fk5:A	PDB	Negative
2fi7:A	PDB	Negative
2fh5:B	PDB	Negative
2ffs:A	PDB	Negative
2ffg:A	PDB	Negative
2fel:A	PDB	Negative
2f98:A	PDB	Negative
2f96:A	PDB	Negative
2f8x:C	PDB	Negative
2f8v:T	PDB	Negative
2f8v:T	PDB	Negative
2erj:A	PDB	Negative
2eix:A	PDB	Negative
2e9x:D	PDB	Negative
2e2e:A	PDB	Negative
2e1m:A	PDB	Negative
2dym:A	PDB	Negative
2dvy:A	PDB	Negative
2dsy:A	PDB	Negative
2ds2:B	PDB	Negative
2doq:D	PDB	Negative
2dlb:A	PDB	Negative
2djw:A	PDB	Negative
2dfu:A	PDB	Negative
2dc1:A	PDB	Negative
2d74:B	PDB	Negative
2d00:A	PDB	Negative
2cyc:A	PDB	Negative
2cxk:A	PDB	Negative
2cly:C	PDB	Negative
2clb:A	PDB	Negative
2ch7:A	PDB	Negative
2cd9:A	PDB	Negative
2ccl:B	PDB	Negative
2cc0:A	PDB	Negative
2cb2:A	PDB	Negative
2bov:B	PDB	Negative
2bnx:A	PDB	Negative
2bmx:A	PDB	Negative
2bh1:X	PDB	Negative
2bay:A	PDB	Negative
2ba2:A	PDB	Negative
2b9s:B	PDB	Negative
2avn:A	PDB	Negative
2ajt:A	PDB	Negative
2afa:A	PDB	Negative
2a7s:A	PDB	Negative
2a6a:A	PDB	Negative
2a5y:A	PDB	Negative
1zup:A	PDB	Negative
1zun:A	PDB	Negative
1ztd:A	PDB	Negative
1zrs:A	PDB	Negative
1zhq:A	PDB	Negative
1zh5:A	PDB	Negative
1zc4:B	PDB	Negative
1z5s:D	PDB	Negative
1z5s:C	PDB	Negative
1yx1:A	PDB	Negative
1yvl:A	PDB	Negative
1ytz:T	PDB	Negative
1yq3:C	PDB	Negative
1yox:A	PDB	Negative
1yov:A	PDB	Negative
1ylx:A	PDB	Negative
1yke:B	PDB	Negative
1yke:A	PDB	Negative
1yk0:A	PDB	Negative
1yj7:A	PDB	Negative
1ydm:C	PDB	Negative
1ycy:A	PDB	Negative
1ycs:B	PDB	Negative
1yav:A	PDB	Negative
1y8n:B	PDB	Negative
1y82:A	PDB	Negative
1y6f:A	PDB	Negative
1y56:A	PDB	Negative
1y4j:A	PDB	Negative
1y0z:A	PDB	Negative
1xy7:A	PDB	Negative
1xty:A	PDB	Negative
1xl3:D	PDB	Negative
1wyx:A	PDB	Negative
1wx1:A	PDB	Negative
1wud:A	PDB	Negative
1wrd:A	PDB	Negative
1wmi:A	PDB	Negative
1wdd:E	PDB	Negative
1w98:B	PDB	Negative
1w7p:D	PDB	Negative
1w61:A	PDB	Negative
1w37:B	PDB	Negative
1vu2:C	PDB	Negative
1vrs:D	PDB	Negative
1vra:A	PDB	Negative
1vme:A	PDB	Negative
1vk0:A	PDB	Negative
1vhz:A	PDB	Negative
1vhm:A	PDB	Negative
1vgy:A	PDB	Negative
1vch:A	PDB	Negative
1v8c:A	PDB	Negative
1v7o:A	PDB	Negative
1uw4:C	PDB	Negative
1uuz:B	PDB	Negative
1us7:B	PDB	Negative
1urz:E	PDB	Negative
1upt:B	PDB	Negative
1umy:A	PDB	Negative
1ufi:A	PDB	Negative
1ufb:A	PDB	Negative
1ucr:A	PDB	Negative
1uad:C	PDB	Negative
1u0s:A	PDB	Negative
1u0r:A	PDB	Negative
1tqy:B	PDB	Negative
1til:C	PDB	Negative
1tex:A	PDB	Negative
1te5:A	PDB	Negative
1tc5:A	PDB	Negative
1t57:A	PDB	Negative
1t3g:A	PDB	Negative
1t3d:A	PDB	Negative
1t2k:D	PDB	Negative
1t0p:B	PDB	Negative
1t0l:A	PDB	Negative
1syx:B	PDB	Negative
1ss4:A	PDB	Negative
1sko:A	PDB	Negative
1sbz:A	PDB	Negative
1s5l:H	PDB	Negative
1s5a:A	PDB	Negative
1s28:C	PDB	Negative
1rvj:H	PDB	Negative
1rlu:A	PDB	Negative
1rj9:A	PDB	Negative
1rfz:A	PDB	Negative
1rew:C	PDB	Negative
1rcw:A	PDB	Negative
1r0z:A	PDB	Negative
1qwj:B	PDB	Negative
1qhh:C	PDB	Negative
1qgw:A	PDB	Negative
1qgw:A	PDB	Negative
1qge:D	PDB	Negative
1qdl:A	PDB	Negative
1q77:A	PDB	Negative
1pwe:A	PDB	Negative
1pv1:A	PDB	Negative
1puo:A	PDB	Negative
1pto:A	PDB	Negative
1pcf:A	PDB	Negative
1p91:A	PDB	Negative
1p5u:B	PDB	Negative
1p4a:A	PDB	Negative
1p0s:E	PDB	Negative
1oyv:A	PDB	Negative
1otj:A	PDB	Negative
1on1:A	PDB	Negative
1oey:A	PDB	Negative
1ods:C	PDB	Negative
1o9y:A	PDB	Negative
1o7d:D	PDB	Negative
1o7d:B	PDB	Negative
1o7d:A	PDB	Negative
1nw1:A	PDB	Negative
1nvm:C	PDB	Negative
1nt2:A	PDB	Negative
1nlx:A	PDB	Negative
1nlw:A	PDB	Negative
1nks:A	PDB	Negative
1nbq:A	PDB	Negative
1nbc:A	PDB	Negative
1n7g:A	PDB	Negative
1n4p:B	PDB	Negative
1n1c:A	PDB	Negative
1n0e:A	PDB	Negative
1mzj:A	PDB	Negative
1mzg:A	PDB	Negative
1mwq:A	PDB	Negative
1msv:A	PDB	Negative
1mli:A	PDB	Negative
1mka:A	PDB	Negative
1miv:A	PDB	Negative
1mhm:A	PDB	Negative
1mg7:A	PDB	Negative
1mg2:D	PDB	Negative
1mfq:B	PDB	Negative
1m0u:A	PDB	Negative
1ltl:A	PDB	Negative
1lsh:A	PDB	Negative
1lnw:C	PDB	Negative
1ln0:A	PDB	Negative
1lm7:A	PDB	Negative
1l4a:D	PDB	Negative
1l0v:D	PDB	Negative
1kyq:B	PDB	Negative
1ku9:B	PDB	Negative
1ku5:A	PDB	Negative
1kqp:B	PDB	Negative
1kqf:C	PDB	Negative
1kp0:B	PDB	Negative
1knx:E	PDB	Negative
1knq:A	PDB	Negative
1km0:A	PDB	Negative
1kfi:A	PDB	Negative
1kcz:A	PDB	Negative
1k3r:B	PDB	Negative
1jx7:A	PDB	Negative
1jwh:C	PDB	Negative
1juh:A	PDB	Negative
1js2:A	PDB	Negative
1joc:A	PDB	Negative
1jmj:A	PDB	Negative
1jiw:P	PDB	Negative
1jad:A	PDB	Negative
1j7n:A	PDB	Negative
1j6x:A	PDB	Negative
1j5w:B	PDB	Negative
1j5a:M	PDB	Negative
1j2g:A	PDB	Negative
1iqc:A	PDB	Negative
1ijd:A	PDB	Negative
1iaz:A	PDB	Negative
1ia9:A	PDB	Negative
1i8d:C	PDB	Negative
1i7q:B	PDB	Negative
1i6w:A	PDB	Negative
1i50:K	PDB	Negative
1hcn:B	PDB	Negative
1hcf:A	PDB	Negative
1h3o:A	PDB	Negative
1gvm:A	PDB	Negative
1go4:G	PDB	Negative
1gme:A	PDB	Negative
1gl2:D	PDB	Negative
1gh6:B	PDB	Negative
1g3j:B	PDB	Negative
1fzv:A	PDB	Negative
1fos:F	PDB	Negative
1flc:C	PDB	Negative
1f80:D	PDB	Negative
1f3v:A	PDB	Negative
1f3m:A	PDB	Negative
1f1m:C	PDB	Negative
1f0k:A	PDB	Negative
1ezg:A	PDB	Negative
1ex6:A	PDB	Negative
1euv:A	PDB	Negative
1eto:A	PDB	Negative
1el6:A	PDB	Negative
1eai:C	PDB	Negative
1e5d:B	PDB	Negative
1dp5:B	PDB	Negative
1dok:A	PDB	Negative
1dlp:A	PDB	Negative
1djl:A	PDB	Negative
1d8h:B	PDB	Negative
1d7c:A	PDB	Negative
1d02:A	PDB	Negative
1cxz:B	PDB	Negative
1csm:A	PDB	Negative
1cmv:A	PDB	Negative
1cm5:A	PDB	Negative
1ci4:A	PDB	Negative
1cgi:I	PDB	Negative
1cf7:B	PDB	Negative
1cbk:A	PDB	Negative
1ca9:A	PDB	Negative
1byk:A	PDB	Negative
1byf:A	PDB	Negative
1bxn:I	PDB	Negative
1bpl:A	PDB	Negative
1bmo:A	PDB	Negative
1bih:A	PDB	Negative
1bai:A	PDB	Negative
1b9x:C	PDB	Negative
1b55:A	PDB	Negative
1b3t:A	PDB	Negative
1b34:B	PDB	Negative
1b0n:B	PDB	Negative
1ade:A	PDB	Negative
1ab8:A	PDB	Negative
S4R3U4	UniProtKB	Negative
Q9ZW88	UniProtKB	Negative
Q9ZVT7	UniProtKB	Negative
Q9ZV66	UniProtKB	Negative
Q9ZUZ3	UniProtKB	Negative
Q9ZUI9	UniProtKB	Negative
Q9ZTC3	UniProtKB	Negative
Q9ZPJ8	UniProtKB	Negative
Q9Y816	UniProtKB	Negative
Q9Y805	UniProtKB	Negative
Q9Y7V2	UniProtKB	Negative
Q9Y7R5	UniProtKB	Negative
Q9Y7Q7	UniProtKB	Negative
Q9Y7N3	UniProtKB	Negative
Q9Y7M6	UniProtKB	Negative
Q9Y6X9	UniProtKB	Negative
Q9Y6X4	UniProtKB	Negative
Q9Y6I9	UniProtKB	Negative
Q9Y680	UniProtKB	Negative
Q9Y2R5	UniProtKB	Negative
Q9Y2N7	UniProtKB	Negative
Q9Y2L9	UniProtKB	Negative
Q9Y231	UniProtKB	Negative
Q9XYM0	UniProtKB	Negative
Q9XWZ5	UniProtKB	Negative
Q9XWW1	UniProtKB	Negative
Q9XWQ4	UniProtKB	Negative
Q9XWP3	UniProtKB	Negative
Q9XWI6	UniProtKB	Negative
Q9XW53	UniProtKB	Negative
Q9XVN3	UniProtKB	Negative
Q9XVA0	UniProtKB	Negative
Q9XUS3	UniProtKB	Negative
Q9XU97	UniProtKB	Negative
Q9XTQ7	UniProtKB	Negative
Q9XTP7	UniProtKB	Negative
Q9XIR1	UniProtKB	Negative
Q9WU11	UniProtKB	Negative
Q9W5C8	UniProtKB	Negative
Q9W589	UniProtKB	Negative
Q9W554	UniProtKB	Negative
Q9W513	UniProtKB	Negative
Q9W4U8	UniProtKB	Negative
Q9W4P4	UniProtKB	Negative
Q9W4N9	UniProtKB	Negative
Q9W4J9	UniProtKB	Negative
Q9W4G5	UniProtKB	Negative
Q9W3Z4	UniProtKB	Negative
Q9W3X2	UniProtKB	Negative
Q9W3V2	UniProtKB	Negative
Q9W3U9	UniProtKB	Negative
Q9W3H0	UniProtKB	Negative
Q9W3C3	UniProtKB	Negative
Q9W376	UniProtKB	Negative
Q9W2V9	UniProtKB	Negative
Q9W2N5	UniProtKB	Negative
Q9W2F2	UniProtKB	Negative
Q9W2E1	UniProtKB	Negative
Q9W282	UniProtKB	Negative
Q9W1X3	UniProtKB	Negative
Q9W1S2	UniProtKB	Negative
Q9W1F8	UniProtKB	Negative
Q9W1B2	UniProtKB	Negative
Q9W148	UniProtKB	Negative
Q9W145	UniProtKB	Negative
Q9W108	UniProtKB	Negative
Q9W0Z5	UniProtKB	Negative
Q9W0P0	UniProtKB	Negative
Q9W0M1	UniProtKB	Negative
Q9W0L7	UniProtKB	Negative
Q9W0H1	UniProtKB	Negative
Q9W041	UniProtKB	Negative
Q9VZT7	UniProtKB	Negative
Q9VZL8	UniProtKB	Negative
Q9VZ24	UniProtKB	Negative
Q9VZ04	UniProtKB	Negative
Q9VYV4	UniProtKB	Negative
Q9VYT1	UniProtKB	Negative
Q9VYJ0	UniProtKB	Negative
Q9VYC9	UniProtKB	Negative
Q9VYC7	UniProtKB	Negative
Q9VYC1	UniProtKB	Negative
Q9VYB9	UniProtKB	Negative
Q9VY79	UniProtKB	Negative
Q9VY19	UniProtKB	Negative
Q9VXZ3	UniProtKB	Negative
Q9VXD4	UniProtKB	Negative
Q9VXB8	UniProtKB	Negative
Q9VX94	UniProtKB	Negative
Q9VX52	UniProtKB	Negative
Q9VX52	UniProtKB	Negative
Q9VX38	UniProtKB	Negative
Q9VX10	UniProtKB	Negative
Q9VWU7	UniProtKB	Negative
Q9VWT2	UniProtKB	Negative
Q9VWS8	UniProtKB	Negative
Q9VW93	UniProtKB	Negative
Q9VW42	UniProtKB	Negative
Q9VVS5	UniProtKB	Negative
Q9VVR2	UniProtKB	Negative
Q9VVK3	UniProtKB	Negative
Q9VVC3	UniProtKB	Negative
Q9VV99	UniProtKB	Negative
Q9VUT3	UniProtKB	Negative
Q9VUP6	UniProtKB	Negative
Q9VUK1	UniProtKB	Negative
Q9VUE5	UniProtKB	Negative
Q9VUD8	UniProtKB	Negative
Q9VU72	UniProtKB	Negative
Q9VU34	UniProtKB	Negative
Q9VU18	UniProtKB	Negative
Q9VTT3	UniProtKB	Negative
Q9VTT2	UniProtKB	Negative
Q9VTT2	UniProtKB	Negative
Q9VTP8	UniProtKB	Negative
Q9VTA1	UniProtKB	Negative
Q9VT89	UniProtKB	Negative
Q9VT87	UniProtKB	Negative
Q9VT38	UniProtKB	Negative
Q9VSY0	UniProtKB	Negative
Q9VSP8	UniProtKB	Negative
Q9VSH3	UniProtKB	Negative
Q9VSC1	UniProtKB	Negative
Q9VS81	UniProtKB	Negative
Q9VS52	UniProtKB	Negative
Q9VS39	UniProtKB	Negative
Q9VRJ7	UniProtKB	Negative
Q9VRA6	UniProtKB	Negative
Q9VR84	UniProtKB	Negative
Q9VR17	UniProtKB	Negative
Q9VQW7	UniProtKB	Negative
Q9VQA8	UniProtKB	Negative
Q9VPR8	UniProtKB	Negative
Q9VPR5	UniProtKB	Negative
Q9VPM0	UniProtKB	Negative
Q9VPF9	UniProtKB	Negative
Q9VPB4	UniProtKB	Negative
Q9VP96	UniProtKB	Negative
Q9VNP4	UniProtKB	Negative
Q9VNG1	UniProtKB	Negative
Q9VNC9	UniProtKB	Negative
Q9VN21	UniProtKB	Negative
Q9VN10	UniProtKB	Negative
Q9VMK3	UniProtKB	Negative
Q9VLR5	UniProtKB	Negative
Q9VLD7	UniProtKB	Negative
Q9VLB0	UniProtKB	Negative
Q9VL65	UniProtKB	Negative
Q9VKW5	UniProtKB	Negative
Q9VKV4	UniProtKB	Negative
Q9VKV3	UniProtKB	Negative
Q9VKQ8	UniProtKB	Negative
Q9VKK6	UniProtKB	Negative
Q9VKF3	UniProtKB	Negative
Q9VKF0	UniProtKB	Negative
Q9VKA2	UniProtKB	Negative
Q9VK47	UniProtKB	Negative
Q9VK43	UniProtKB	Negative
Q9VK34	UniProtKB	Negative
Q9VJZ7	UniProtKB	Negative
Q9VJU2	UniProtKB	Negative
Q9VJP2	UniProtKB	Negative
Q9VJE6	UniProtKB	Negative
Q9VJ61	UniProtKB	Negative
Q9VJ17	UniProtKB	Negative
Q9VIQ6	UniProtKB	Negative
Q9VIM1	UniProtKB	Negative
Q9VI64	UniProtKB	Negative
Q9VI60	UniProtKB	Negative
Q9VHV8	UniProtKB	Negative
Q9VHQ0	UniProtKB	Negative
Q9VHN3	UniProtKB	Negative
Q9VHC3	UniProtKB	Negative
Q9VH32	UniProtKB	Negative
Q9VGQ7	UniProtKB	Negative
Q9VGK7	UniProtKB	Negative
Q9VGJ9	UniProtKB	Negative
Q9VG22	UniProtKB	Negative
Q9VFY4	UniProtKB	Negative
Q9VFX8	UniProtKB	Negative
Q9VFX5	UniProtKB	Negative
Q9VFM6	UniProtKB	Negative
Q9VFC0	UniProtKB	Negative
Q9VF43	UniProtKB	Negative
Q9VEV5	UniProtKB	Negative
Q9VEK1	UniProtKB	Negative
Q9VEF6	UniProtKB	Negative
Q9VEC2	UniProtKB	Negative
Q9VEB9	UniProtKB	Negative
Q9VE69	UniProtKB	Negative
Q9VE56	UniProtKB	Negative
Q9VE38	UniProtKB	Negative
Q9VE23	UniProtKB	Negative
Q9VDX9	UniProtKB	Negative
Q9VD71	UniProtKB	Negative
Q9VD48	UniProtKB	Negative
Q9VCX6	UniProtKB	Negative
Q9VCW7	UniProtKB	Negative
Q9VCT2	UniProtKB	Negative
Q9VCA1	UniProtKB	Negative
Q9VC94	UniProtKB	Negative
Q9VC68	UniProtKB	Negative
Q9VC06	UniProtKB	Negative
Q9VBX2	UniProtKB	Negative
Q9VBK7	UniProtKB	Negative
Q9VBJ9	UniProtKB	Negative
Q9VBJ6	UniProtKB	Negative
Q9VB28	UniProtKB	Negative
Q9VAZ2	UniProtKB	Negative
Q9VAS3	UniProtKB	Negative
Q9VAF3	UniProtKB	Negative
Q9VAD3	UniProtKB	Negative
Q9VA48	UniProtKB	Negative
Q9VA31	UniProtKB	Negative
Q9VA25	UniProtKB	Negative
Q9V9Z6	UniProtKB	Negative
Q9V785	UniProtKB	Negative
Q9V4M2	UniProtKB	Negative
Q9V3Z4	UniProtKB	Negative
Q9V3U7	UniProtKB	Negative
Q9V3S7	UniProtKB	Negative
Q9V3F9	UniProtKB	Negative
Q9V3C8	UniProtKB	Negative
Q9V393	UniProtKB	Negative
Q9UUF4	UniProtKB	Negative
Q9UUD0	UniProtKB	Negative
Q9UUA8	UniProtKB	Negative
Q9UTS7	UniProtKB	Negative
Q9UTR4	UniProtKB	Negative
Q9UTP3	UniProtKB	Negative
Q9UTA7	UniProtKB	Negative
Q9USZ1	UniProtKB	Negative
Q9USX0	UniProtKB	Negative
Q9UST9	UniProtKB	Negative
Q9USR4	UniProtKB	Negative
Q9US08	UniProtKB	Negative
Q9US01	UniProtKB	Negative
Q9URX8	UniProtKB	Negative
Q9UQL6	UniProtKB	Negative
Q9UQC2	UniProtKB	Negative
Q9UNK9	UniProtKB	Negative
Q9UNA1	UniProtKB	Negative
Q9UL15	UniProtKB	Negative
Q9UKA2	UniProtKB	Negative
Q9UIU6	UniProtKB	Negative
Q9UI43	UniProtKB	Negative
Q9UI14	UniProtKB	Negative
Q9UHF0	UniProtKB	Negative
Q9UGI6	UniProtKB	Negative
Q9UF56	UniProtKB	Negative
Q9UBS9	UniProtKB	Negative
Q9UBL3	UniProtKB	Negative
Q9UBI4	UniProtKB	Negative
Q9UBF8	UniProtKB	Negative
Q9UA63	UniProtKB	Negative
Q9U9Q2	UniProtKB	Negative
Q9U320	UniProtKB	Negative
Q9U304	UniProtKB	Negative
Q9U297	UniProtKB	Negative
Q9U284	UniProtKB	Negative
Q9U267	UniProtKB	Negative
Q9U202	UniProtKB	Negative
Q9U1W5	UniProtKB	Negative
Q9TZA5	UniProtKB	Negative
Q9TZ93	UniProtKB	Negative
Q9TW27	UniProtKB	Negative
Q9T0H2	UniProtKB	Negative
Q9T0H1	UniProtKB	Negative
Q9T0D3	UniProtKB	Negative
Q9SZW4	UniProtKB	Negative
Q9SZG3	UniProtKB	Negative
Q9SYK1	UniProtKB	Negative
Q9SXE5	UniProtKB	Negative
Q9SW43	UniProtKB	Negative
Q9SVS5	UniProtKB	Negative
Q9SU25	UniProtKB	Negative
Q9STY0	UniProtKB	Negative
Q9STQ5	UniProtKB	Negative
Q9SRT1	UniProtKB	Negative
Q9SRS2	UniProtKB	Negative
Q9SL05	UniProtKB	Negative
Q9SKB3	UniProtKB	Negative
Q9SJY4	UniProtKB	Negative
Q9SJK4	UniProtKB	Negative
Q9SJ79	UniProtKB	Negative
Q9SJ67	UniProtKB	Negative
Q9SJ56	UniProtKB	Negative
Q9SI93	UniProtKB	Negative
Q9SF38	UniProtKB	Negative
Q9SE33	UniProtKB	Negative
Q9S7V4	UniProtKB	Negative
Q9S752	UniProtKB	Negative
Q9R1N3	UniProtKB	Negative
Q9QYE9	UniProtKB	Negative
Q9QXV0	UniProtKB	Negative
Q9P7Z6	UniProtKB	Negative
Q9P7S4	UniProtKB	Negative
Q9P7D3	UniProtKB	Negative
Q9P7C6	UniProtKB	Negative
Q9P7B0	UniProtKB	Negative
Q9P793	UniProtKB	Negative
Q9P6S4	UniProtKB	Negative
Q9P6N1	UniProtKB	Negative
Q9P6M3	UniProtKB	Negative
Q9P6M0	UniProtKB	Negative
Q9P2M4	UniProtKB	Negative
Q9P2D3	UniProtKB	Negative
Q9P265	UniProtKB	Negative
Q9P202	UniProtKB	Negative
Q9P0T0	UniProtKB	Negative
Q9P084	UniProtKB	Negative
Q9NZV1	UniProtKB	Negative
Q9NZB2	UniProtKB	Negative
Q9NYL5	UniProtKB	Negative
Q9NYK5	UniProtKB	Negative
Q9NYH9	UniProtKB	Negative
Q9NYF8	UniProtKB	Negative
Q9NYF3	UniProtKB	Negative
Q9NX05	UniProtKB	Negative
Q9NW61	UniProtKB	Negative
Q9NVV4	UniProtKB	Negative
Q9NVS2	UniProtKB	Negative
Q9NVE7	UniProtKB	Negative
Q9NVC6	UniProtKB	Negative
Q9NV29	UniProtKB	Negative
Q9NUQ7	UniProtKB	Negative
Q9NTG1	UniProtKB	Negative
Q9NST1	UniProtKB	Negative
Q9NSC2	UniProtKB	Negative
Q9NS64	UniProtKB	Negative
Q9NRX3	UniProtKB	Negative
Q9NRL2	UniProtKB	Negative
Q9NR48	UniProtKB	Negative
Q9NR28	UniProtKB	Negative
Q9NQG6	UniProtKB	Negative
Q9NQA5	UniProtKB	Negative
Q9NPB8	UniProtKB	Negative
Q9NP98	UniProtKB	Negative
Q9NNZ3	UniProtKB	Negative
Q9NFU0	UniProtKB	Negative
Q9NF23	UniProtKB	Negative
Q9NF15	UniProtKB	Negative
Q9NEL2	UniProtKB	Negative
Q9NAJ7	UniProtKB	Negative
Q9NAF4	UniProtKB	Negative
Q9NAC0	UniProtKB	Negative
Q9NA84	UniProtKB	Negative
Q9N658	UniProtKB	Negative
Q9N4N2	UniProtKB	Negative
Q9N428	UniProtKB	Negative
Q9M336	UniProtKB	Negative
Q9M2U4	UniProtKB	Negative
Q9M2N5	UniProtKB	Negative
Q9M2F1	UniProtKB	Negative
Q9M2D4	UniProtKB	Negative
Q9M273	UniProtKB	Negative
Q9M223	UniProtKB	Negative
Q9M0Y8	UniProtKB	Negative
Q9M0F7	UniProtKB	Negative
Q9M0E5	UniProtKB	Negative
Q9M035	UniProtKB	Negative
Q9LZM7	UniProtKB	Negative
Q9LYT1	UniProtKB	Negative
Q9LX09	UniProtKB	Negative
Q9LVZ7	UniProtKB	Negative
Q9LVV5	UniProtKB	Negative
Q9LVQ8	UniProtKB	Negative
Q9LV63	UniProtKB	Negative
Q9LTT8	UniProtKB	Negative
Q9LSF6	UniProtKB	Negative
Q9LRP1	UniProtKB	Negative
Q9LPP4	UniProtKB	Negative
Q9LNW3	UniProtKB	Negative
Q9LNJ5	UniProtKB	Negative
Q9LMY5	UniProtKB	Negative
Q9LMA8	UniProtKB	Negative
Q9LK61	UniProtKB	Negative
Q9LJ40	UniProtKB	Negative
Q9LIM8	UniProtKB	Negative
Q9LHJ8	UniProtKB	Negative
Q9LHG8	UniProtKB	Negative
Q9LHF8	UniProtKB	Negative
Q9LHF5	UniProtKB	Negative
Q9LH42	UniProtKB	Negative
Q9JKE1	UniProtKB	Negative
Q9I7L8	UniProtKB	Negative
Q9HGM8	UniProtKB	Negative
Q9HFE6	UniProtKB	Negative
Q9HE02	UniProtKB	Negative
Q9HDV0	UniProtKB	Negative
Q9HD64	UniProtKB	Negative
Q9HCP7	UniProtKB	Negative
Q9HCC9	UniProtKB	Negative
Q9HC62	UniProtKB	Negative
Q9HAW0	UniProtKB	Negative
Q9H8M5	UniProtKB	Negative
Q9H8E8	UniProtKB	Negative
Q9H6J7	UniProtKB	Negative
Q9H4Q3	UniProtKB	Negative
Q9H3V2	UniProtKB	Negative
Q9H2X0	UniProtKB	Negative
Q9H2L5	UniProtKB	Negative
Q9H256	UniProtKB	Negative
Q9H1R2	UniProtKB	Negative
Q9H1M4	UniProtKB	Negative
Q9H0V1	UniProtKB	Negative
Q9H0D2	UniProtKB	Negative
Q9GZY4	UniProtKB	Negative
Q9GYS1	UniProtKB	Negative
Q9GRZ9	UniProtKB	Negative
Q9FZ54	UniProtKB	Negative
Q9FY77	UniProtKB	Negative
Q9FY67	UniProtKB	Negative
Q9FXK6	UniProtKB	Negative
Q9FWS3	UniProtKB	Negative
Q9FRS7	UniProtKB	Negative
Q9FNB0	UniProtKB	Negative
Q9FMX7	UniProtKB	Negative
Q9FMF5	UniProtKB	Negative
Q9FLL1	UniProtKB	Negative
Q9FKD7	UniProtKB	Negative
Q9FJL4	UniProtKB	Negative
Q9FIR9	UniProtKB	Negative
Q9FIG9	UniProtKB	Negative
Q9FH14	UniProtKB	Negative
Q9FGN0	UniProtKB	Negative
Q9FFS4	UniProtKB	Negative
Q9FEG2	UniProtKB	Negative
Q9ERV7	UniProtKB	Negative
Q9DE14	UniProtKB	Negative
Q9CRC8	UniProtKB	Negative
Q9CAN0	UniProtKB	Negative
Q9C9M1	UniProtKB	Negative
Q9C6L2	UniProtKB	Negative
Q9C639	UniProtKB	Negative
Q9C613	UniProtKB	Negative
Q9C5Y0	UniProtKB	Negative
Q9C5G0	UniProtKB	Negative
Q9C0Z3	UniProtKB	Negative
Q9C0Y8	UniProtKB	Negative
Q9C0Y7	UniProtKB	Negative
Q9C0V7	UniProtKB	Negative
Q9C0Q1	UniProtKB	Negative
Q9C0B7	UniProtKB	Negative
Q9C0A1	UniProtKB	Negative
Q9BZL3	UniProtKB	Negative
Q9BZD6	UniProtKB	Negative
Q9BXP8	UniProtKB	Negative
Q9BXB7	UniProtKB	Negative
Q9BWF3	UniProtKB	Negative
Q9BVI0	UniProtKB	Negative
Q9BV97	UniProtKB	Negative
Q9BV90	UniProtKB	Negative
Q9BUR4	UniProtKB	Negative
Q9BU64	UniProtKB	Negative
Q9BT40	UniProtKB	Negative
Q9BT04	UniProtKB	Negative
Q9BSF0	UniProtKB	Negative
Q9BSA4	UniProtKB	Negative
Q9BS40	UniProtKB	Negative
Q9BRQ5	UniProtKB	Negative
Q9BPX6	UniProtKB	Negative
Q9BL58	UniProtKB	Negative
Q9BKP8	UniProtKB	Negative
Q9ASV5	UniProtKB	Negative
Q9AST6	UniProtKB	Negative
Q9AST5	UniProtKB	Negative
Q9AR19	UniProtKB	Negative
Q99KV1	UniProtKB	Negative
Q99726	UniProtKB	Negative
Q99314	UniProtKB	Negative
Q96WW2	UniProtKB	Negative
Q96S19	UniProtKB	Negative
Q96RS0	UniProtKB	Negative
Q96RD7	UniProtKB	Negative
Q96NT5	UniProtKB	Negative
Q96MY7	UniProtKB	Negative
Q96LR4	UniProtKB	Negative
Q96LM6	UniProtKB	Negative
Q96LI6	UniProtKB	Negative
Q96IZ0	UniProtKB	Negative
Q96I45	UniProtKB	Negative
Q96I45	UniProtKB	Negative
Q96GW9	UniProtKB	Negative
Q96GT9	UniProtKB	Negative
Q96FQ6	UniProtKB	Negative
Q96ER9	UniProtKB	Negative
Q96EL1	UniProtKB	Negative
Q96CM4	UniProtKB	Negative
Q96CM3	UniProtKB	Negative
Q96CB8	UniProtKB	Negative
Q96BP2	UniProtKB	Negative
Q96B45	UniProtKB	Negative
Q96B42	UniProtKB	Negative
Q96AZ1	UniProtKB	Negative
Q96AQ9	UniProtKB	Negative
Q969Z4	UniProtKB	Negative
Q969R5	UniProtKB	Negative
Q969E1	UniProtKB	Negative
Q969D9	UniProtKB	Negative
Q96288	UniProtKB	Negative
Q960F7	UniProtKB	Negative
Q95YE8	UniProtKB	Negative
Q95YD0	UniProtKB	Negative
Q95YC6	UniProtKB	Negative
Q95XQ1	UniProtKB	Negative
Q95RC5	UniProtKB	Negative
Q94KK7	UniProtKB	Negative
Q94CD4	UniProtKB	Negative
Q94BY8	UniProtKB	Negative
Q94BY7	UniProtKB	Negative
Q94BV2	UniProtKB	Negative
Q94B59	UniProtKB	Negative
Q94AL6	UniProtKB	Negative
Q94AJ5	UniProtKB	Negative
Q94AE4	UniProtKB	Negative
Q94AB8	UniProtKB	Negative
Q94918	UniProtKB	Negative
Q945M1	UniProtKB	Negative
Q944L9	UniProtKB	Negative
Q94230	UniProtKB	Negative
Q941C5	UniProtKB	Negative
Q93Z61	UniProtKB	Negative
Q93XY1	UniProtKB	Negative
Q93W28	UniProtKB	Negative
Q93726	UniProtKB	Negative
Q93520	UniProtKB	Negative
Q92902	UniProtKB	Negative
Q92851	UniProtKB	Negative
Q92618	UniProtKB	Negative
Q92567	UniProtKB	Negative
Q92346	UniProtKB	Negative
Q92331	UniProtKB	Negative
Q921T2	UniProtKB	Negative
Q91WC1	UniProtKB	Negative
Q91V87	UniProtKB	Negative
Q8WXK4	UniProtKB	Negative
Q8WW33	UniProtKB	Negative
Q8WVM9	UniProtKB	Negative
Q8WVF5	UniProtKB	Negative
Q8WTQ4	UniProtKB	Negative
Q8W4S4	UniProtKB	Negative
Q8VZE5	UniProtKB	Negative
Q8VZC7	UniProtKB	Negative
Q8VYD2	UniProtKB	Negative
Q8VY60	UniProtKB	Negative
Q8VIG6	UniProtKB	Negative
Q8TER0	UniProtKB	Negative
Q8TE04	UniProtKB	Negative
Q8TDZ2	UniProtKB	Negative
Q8TDM0	UniProtKB	Negative
Q8TDF5	UniProtKB	Negative
Q8TBS0	UniProtKB	Negative
Q8TBF5	UniProtKB	Negative
Q8TB76	UniProtKB	Negative
Q8T8R6	UniProtKB	Negative
Q8T4E7	UniProtKB	Negative
Q8T414	UniProtKB	Negative
Q8T045	UniProtKB	Negative
Q8SYK4	UniProtKB	Negative
Q8SXX8	UniProtKB	Negative
Q8SXP0	UniProtKB	Negative
Q8RX22	UniProtKB	Negative
Q8RWW9	UniProtKB	Negative
Q8RWE8	UniProtKB	Negative
Q8R5K4	UniProtKB	Negative
Q8NHZ8	UniProtKB	Negative
Q8NHV9	UniProtKB	Negative
Q8NGJ1	UniProtKB	Negative
Q8NFH8	UniProtKB	Negative
Q8NEZ3	UniProtKB	Negative
Q8NCC5	UniProtKB	Negative
Q8NC69	UniProtKB	Negative
Q8NC44	UniProtKB	Negative
Q8NBN3	UniProtKB	Negative
Q8NAT1	UniProtKB	Negative
Q8N8C0	UniProtKB	Negative
Q8N753	UniProtKB	Negative
Q8N461	UniProtKB	Negative
Q8N302	UniProtKB	Negative
Q8N1N0	UniProtKB	Negative
Q8N163	UniProtKB	Negative
Q8MYW2	UniProtKB	Negative
Q8MSH5	UniProtKB	Negative
Q8MQ25	UniProtKB	Negative
Q8MQ01	UniProtKB	Negative
Q8MNT9	UniProtKB	Negative
Q8MNT0	UniProtKB	Negative
Q8MLN2	UniProtKB	Negative
Q8LPJ7	UniProtKB	Negative
Q8LPI5	UniProtKB	Negative
Q8LG60	UniProtKB	Negative
Q8LES5	UniProtKB	Negative
Q8LD49	UniProtKB	Negative
Q8LC91	UniProtKB	Negative
Q8LBC0	UniProtKB	Negative
Q8LB89	UniProtKB	Negative
Q8L9M8	UniProtKB	Negative
Q8L9M7	UniProtKB	Negative
Q8L9E3	UniProtKB	Negative
Q8L7K4	UniProtKB	Negative
Q8L748	UniProtKB	Negative
Q8L746	UniProtKB	Negative
Q8L3T0	UniProtKB	Negative
Q8IZY2	UniProtKB	Negative
Q8IZC4	UniProtKB	Negative
Q8IYX7	UniProtKB	Negative
Q8IY17	UniProtKB	Negative
Q8IXU6	UniProtKB	Negative
Q8IWY9	UniProtKB	Negative
Q8IV63	UniProtKB	Negative
Q8IRV6	UniProtKB	Negative
Q8IRM2	UniProtKB	Negative
Q8IR34	UniProtKB	Negative
Q8IQ63	UniProtKB	Negative
Q8IPN2	UniProtKB	Negative
Q8INX3	UniProtKB	Negative
Q8IN59	UniProtKB	Negative
Q8I7I5	UniProtKB	Negative
Q8I7F8	UniProtKB	Negative
Q8I4D6	UniProtKB	Negative
Q8H7F6	UniProtKB	Negative
Q8GZ13	UniProtKB	Negative
Q8GYP3	UniProtKB	Negative
Q8GY31	UniProtKB	Negative
Q8GXI5	UniProtKB	Negative
Q8GXD9	UniProtKB	Negative
Q8CBB9	UniProtKB	Negative
Q8C9B9	UniProtKB	Negative
Q8BP71	UniProtKB	Negative
Q8BLY7	UniProtKB	Negative
Q8BJW3	UniProtKB	Negative
Q8BIA4	UniProtKB	Negative
Q8BH60	UniProtKB	Negative
Q86YC3	UniProtKB	Negative
Q86XR7	UniProtKB	Negative
Q86WA6	UniProtKB	Negative
Q86W74	UniProtKB	Negative
Q86VF7	UniProtKB	Negative
Q86V59	UniProtKB	Negative
Q86V20	UniProtKB	Negative
Q86UB9	UniProtKB	Negative
Q86U38	UniProtKB	Negative
Q86TL0	UniProtKB	Negative
Q86TH3	UniProtKB	Negative
Q86P18	UniProtKB	Negative
Q86NP2	UniProtKB	Negative
Q86DA0	UniProtKB	Negative
Q86B99	UniProtKB	Negative
Q84TI3	UniProtKB	Negative
Q84TH2	UniProtKB	Negative
Q84MZ4	UniProtKB	Negative
Q84MC3	UniProtKB	Negative
Q84MA4	UniProtKB	Negative
Q84JJ0	UniProtKB	Negative
Q810B3	UniProtKB	Negative
Q80TM9	UniProtKB	Negative
Q7Z7F7	UniProtKB	Negative
Q7Z6K3	UniProtKB	Negative
Q7Z6B0	UniProtKB	Negative
Q7Z624	UniProtKB	Negative
Q7Z601	UniProtKB	Negative
Q7Z4T9	UniProtKB	Negative
Q7Z4G1	UniProtKB	Negative
Q7Z2E3	UniProtKB	Negative
Q7Y217	UniProtKB	Negative
Q7XJ53	UniProtKB	Negative
Q7X9N2	UniProtKB	Negative
Q7RTN6	UniProtKB	Negative
Q7PL83	UniProtKB	Negative
Q7L5L3	UniProtKB	Negative
Q7L4I2	UniProtKB	Negative
Q7L0Y3	UniProtKB	Negative
Q7KVY7	UniProtKB	Negative
Q7KUW3	UniProtKB	Negative
Q7KTJ7	UniProtKB	Negative
Q7KTJ2	UniProtKB	Negative
Q7KTH8	UniProtKB	Negative
Q7KT57	UniProtKB	Negative
Q7KT12	UniProtKB	Negative
Q7KN79	UniProtKB	Negative
Q7KMH5	UniProtKB	Negative
Q7KLE5	UniProtKB	Negative
Q7K4X4	UniProtKB	Negative
Q7K4G8	UniProtKB	Negative
Q7K3Z8	UniProtKB	Negative
Q7K3E9	UniProtKB	Negative
Q7K1R6	UniProtKB	Negative
Q7JZV0	UniProtKB	Negative
Q7JVV8	UniProtKB	Negative
Q7JVM1	UniProtKB	Negative
Q7JV09	UniProtKB	Negative
Q7JRQ4	UniProtKB	Negative
Q7JR49	UniProtKB	Negative
Q7JR34	UniProtKB	Negative
Q7JQY8	UniProtKB	Negative
Q7JN06	UniProtKB	Negative
Q765I0	UniProtKB	Negative
Q6ZY51	UniProtKB	Negative
Q6ZW76	UniProtKB	Negative
Q6ZV89	UniProtKB	Negative
Q6ZUS6	UniProtKB	Negative
Q6ZUJ4	UniProtKB	Negative
Q6ZU52	UniProtKB	Negative
Q6ZRV0	UniProtKB	Negative
Q6YHU6	UniProtKB	Negative
Q6WN34	UniProtKB	Negative
Q6UY11	UniProtKB	Negative
Q6UWV6	UniProtKB	Negative
Q6UWE0	UniProtKB	Negative
Q6R0H0	UniProtKB	Negative
Q6Q783	UniProtKB	Negative
Q6Q5K6	UniProtKB	Negative
Q6PRD1	UniProtKB	Negative
Q6PIZ9	UniProtKB	Negative
Q6PII5	UniProtKB	Negative
Q6PI78	UniProtKB	Negative
Q6PH81	UniProtKB	Negative
Q6PCM1	UniProtKB	Negative
Q6PCD5	UniProtKB	Negative
Q6PB30	UniProtKB	Negative
Q6PAQ4	UniProtKB	Negative
Q6P9G0	UniProtKB	Negative
Q6P3S6	UniProtKB	Negative
Q6P1N1	UniProtKB	Negative
Q6P158	UniProtKB	Negative
Q6NXZ1	UniProtKB	Negative
Q6NXT4	UniProtKB	Negative
Q6NUQ2	UniProtKB	Negative
Q6NUM9	UniProtKB	Negative
Q6NTF9	UniProtKB	Negative
Q6NSI4	UniProtKB	Negative
Q6NPP2	UniProtKB	Negative
Q6NPE9	UniProtKB	Negative
Q6NP72	UniProtKB	Negative
Q6NLF5	UniProtKB	Negative
Q6NLB7	UniProtKB	Negative
Q6NKN2	UniProtKB	Negative
Q6IV57	UniProtKB	Negative
Q6IN37	UniProtKB	Negative
Q6IDB3	UniProtKB	Negative
Q6IDA3	UniProtKB	Negative
Q6IAP1	UniProtKB	Negative
Q6I9Y2	UniProtKB	Negative
Q6DN12	UniProtKB	Negative
Q6AWM0	UniProtKB	Negative
Q6A575	UniProtKB	Negative
Q69YZ7	UniProtKB	Negative
Q66T02	UniProtKB	Negative
Q66K64	UniProtKB	Negative
Q658Y4	UniProtKB	Negative
Q63ZY3	UniProtKB	Negative
Q63HN8	UniProtKB	Negative
Q5XPI3	UniProtKB	Negative
Q5XI20	UniProtKB	Negative
Q5W0V3	UniProtKB	Negative
Q5W0B1	UniProtKB	Negative
Q5VZQ5	UniProtKB	Negative
Q5VUD6	UniProtKB	Negative
Q5U249	UniProtKB	Negative
Q5TYK5	UniProtKB	Negative
Q5THR3	UniProtKB	Negative
Q5TC84	UniProtKB	Negative
Q5T7N3	UniProtKB	Negative
Q5T447	UniProtKB	Negative
Q5T1R4	UniProtKB	Negative
Q5SY16	UniProtKB	Negative
Q5SXM8	UniProtKB	Negative
Q5SXM2	UniProtKB	Negative
Q5SSQ6	UniProtKB	Negative
Q5R3I4	UniProtKB	Negative
Q5QP82	UniProtKB	Negative
Q5Q0H6	UniProtKB	Negative
Q5LJQ3	UniProtKB	Negative
Q5JTJ3	UniProtKB	Negative
Q5JTD0	UniProtKB	Negative
Q5JS54	UniProtKB	Negative
Q5I0X7	UniProtKB	Negative
Q5HYK3	UniProtKB	Negative
Q5EBL8	UniProtKB	Negative
Q5D0E6	UniProtKB	Negative
Q59DQ2	UniProtKB	Negative
Q56Y74	UniProtKB	Negative
Q562E7	UniProtKB	Negative
Q549J4	UniProtKB	Negative
Q53T94	UniProtKB	Negative
Q53EP0	UniProtKB	Negative
Q504U0	UniProtKB	Negative
Q500Y7	UniProtKB	Negative
Q4W4Y5	UniProtKB	Negative
Q4QPV3	UniProtKB	Negative
Q4G0X4	UniProtKB	Negative
Q3V321	UniProtKB	Negative
Q3UY08	UniProtKB	Negative
Q3UXU7	UniProtKB	Negative
Q3UX37	UniProtKB	Negative
Q3TP99	UniProtKB	Negative
Q3SXR2	UniProtKB	Negative
Q3LRZ3	UniProtKB	Negative
Q3E9B4	UniProtKB	Negative
Q3E8L0	UniProtKB	Negative
Q3E846	UniProtKB	Negative
Q3E842	UniProtKB	Negative
Q3E840	UniProtKB	Negative
Q3E834	UniProtKB	Negative
Q3E823	UniProtKB	Negative
Q3E809	UniProtKB	Negative
Q3E7Z4	UniProtKB	Negative
Q3E7Y9	UniProtKB	Negative
Q3E7Q8	UniProtKB	Negative
Q3E7B3	UniProtKB	Negative
Q3E7A8	UniProtKB	Negative
Q3E7A3	UniProtKB	Negative
Q3E798	UniProtKB	Negative
Q3E793	UniProtKB	Negative
Q3E791	UniProtKB	Negative
Q3E784	UniProtKB	Negative
Q3E776	UniProtKB	Negative
Q3E766	UniProtKB	Negative
Q3E764	UniProtKB	Negative
Q3E6R5	UniProtKB	Negative
Q39266	UniProtKB	Negative
Q38955	UniProtKB	Negative
Q38796	UniProtKB	Negative
Q32P28	UniProtKB	Negative
Q32MC1	UniProtKB	Negative
Q2VPB7	UniProtKB	Negative
Q2V3B2	UniProtKB	Negative
Q2V2Q2	UniProtKB	Negative
Q2V2P9	UniProtKB	Negative
Q2TAM9	UniProtKB	Negative
Q2TAC2	UniProtKB	Negative
Q2PDW5	UniProtKB	Negative
Q2HR82	UniProtKB	Negative
Q2HII6	UniProtKB	Negative
Q24573	UniProtKB	Negative
Q24523	UniProtKB	Negative
Q24459	UniProtKB	Negative
Q24371	UniProtKB	Negative
Q24167	UniProtKB	Negative
Q23997	UniProtKB	Negative
Q23661	UniProtKB	Negative
Q23652	UniProtKB	Negative
Q23642	UniProtKB	Negative
Q23482	UniProtKB	Negative
Q23244	UniProtKB	Negative
Q22949	UniProtKB	Negative
Q22826	UniProtKB	Negative
Q22641	UniProtKB	Negative
Q22618	UniProtKB	Negative
Q22613	UniProtKB	Negative
Q22417	UniProtKB	Negative
Q22388	UniProtKB	Negative
Q22258	UniProtKB	Negative
Q21776	UniProtKB	Negative
Q21516	UniProtKB	Negative
Q21351	UniProtKB	Negative
Q21127	UniProtKB	Negative
Q21006	UniProtKB	Negative
Q20866	UniProtKB	Negative
Q20670	UniProtKB	Negative
Q20611	UniProtKB	Negative
Q20590	UniProtKB	Negative
Q20271	UniProtKB	Negative
Q20083	UniProtKB	Negative
Q1JPP8	UniProtKB	Negative
Q1JPP8	UniProtKB	Negative
Q1H5E9	UniProtKB	Negative
Q19AV6	UniProtKB	Negative
Q19989	UniProtKB	Negative
Q19965	UniProtKB	Negative
Q19802	UniProtKB	Negative
Q19788	UniProtKB	Negative
Q19555	UniProtKB	Negative
Q19203	UniProtKB	Negative
Q19138	UniProtKB	Negative
Q19120	UniProtKB	Negative
Q18838	UniProtKB	Negative
Q18726	UniProtKB	Negative
Q18577	UniProtKB	Negative
Q18238	UniProtKB	Negative
Q18107	UniProtKB	Negative
Q18013	UniProtKB	Negative
Q17776	UniProtKB	Negative
Q17740	UniProtKB	Negative
Q17688	UniProtKB	Negative
Q17492	UniProtKB	Negative
Q16674	UniProtKB	Negative
Q16610	UniProtKB	Negative
Q15726	UniProtKB	Negative
Q15582	UniProtKB	Negative
Q15546	UniProtKB	Negative
Q15544	UniProtKB	Negative
Q15464	UniProtKB	Negative
Q15361	UniProtKB	Negative
Q14CZ7	UniProtKB	Negative
Q14CW9	UniProtKB	Negative
Q14B19	UniProtKB	Negative
Q14997	UniProtKB	Negative
Q147F7	UniProtKB	Negative
Q14781	UniProtKB	Negative
Q14692	UniProtKB	Negative
Q14296	UniProtKB	Negative
Q14201	UniProtKB	Negative
Q14166	UniProtKB	Negative
Q14108	UniProtKB	Negative
Q13487	UniProtKB	Negative
Q12962	UniProtKB	Negative
Q12802	UniProtKB	Negative
Q12514	UniProtKB	Negative
Q12512	UniProtKB	Negative
Q12502	UniProtKB	Negative
Q12500	UniProtKB	Negative
Q12488	UniProtKB	Negative
Q12445	UniProtKB	Negative
Q12431	UniProtKB	Negative
Q12387	UniProtKB	Negative
Q12386	UniProtKB	Negative
Q12346	UniProtKB	Negative
Q12233	UniProtKB	Negative
Q12106	UniProtKB	Negative
Q12084	UniProtKB	Negative
Q12071	UniProtKB	Negative
Q12057	UniProtKB	Negative
Q12020	UniProtKB	Negative
Q11189	UniProtKB	Negative
Q11181	UniProtKB	Negative
Q11094	UniProtKB	Negative
Q10669	UniProtKB	Negative
Q10659	UniProtKB	Negative
Q10492	UniProtKB	Negative
Q10443	UniProtKB	Negative
Q10436	UniProtKB	Negative
Q10361	UniProtKB	Negative
Q10301	UniProtKB	Negative
Q10227	UniProtKB	Negative
Q10215	UniProtKB	Negative
Q10160	UniProtKB	Negative
Q10111	UniProtKB	Negative
Q10071	UniProtKB	Negative
Q10069	UniProtKB	Negative
Q0WWL8	UniProtKB	Negative
Q0WS60	UniProtKB	Negative
Q0WP65	UniProtKB	Negative
Q0VGM3	UniProtKB	Negative
Q0KIB0	UniProtKB	Negative
Q0KI91	UniProtKB	Negative
Q0IIM8	UniProtKB	Negative
Q0GE24	UniProtKB	Negative
Q09969	UniProtKB	Negative
Q09921	UniProtKB	Negative
Q09875	UniProtKB	Negative
Q09871	UniProtKB	Negative
Q09868	UniProtKB	Negative
Q09854	UniProtKB	Negative
Q09710	UniProtKB	Negative
Q09705	UniProtKB	Negative
Q09615	UniProtKB	Negative
Q09495	UniProtKB	Negative
Q09384	UniProtKB	Negative
Q09383	UniProtKB	Negative
Q09364	UniProtKB	Negative
Q09215	UniProtKB	Negative
Q09100	UniProtKB	Negative
Q08I43	UniProtKB	Negative
Q08952	UniProtKB	Negative
Q08909	UniProtKB	Negative
Q08904	UniProtKB	Negative
Q08826	UniProtKB	Negative
Q08702	UniProtKB	Negative
Q08689	UniProtKB	Negative
Q08634	UniProtKB	Negative
Q08288	UniProtKB	Negative
Q07978	UniProtKB	Negative
Q07930	UniProtKB	Negative
Q07834	UniProtKB	Negative
Q07738	UniProtKB	Negative
Q07623	UniProtKB	Negative
Q07084	UniProtKB	Negative
Q07074	UniProtKB	Negative
Q06991	UniProtKB	Negative
Q06631	UniProtKB	Negative
Q06567	UniProtKB	Negative
Q06551	UniProtKB	Negative
Q06436	UniProtKB	Negative
Q06340	UniProtKB	Negative
Q06325	UniProtKB	Negative
Q06321	UniProtKB	Negative
Q06247	UniProtKB	Negative
Q06177	UniProtKB	Negative
Q06170	UniProtKB	Negative
Q06148	UniProtKB	Negative
Q06090	UniProtKB	Negative
Q06011	UniProtKB	Negative
Q05DL8	UniProtKB	Negative
Q059P4	UniProtKB	Negative
Q05611	UniProtKB	Negative
Q05611	UniProtKB	Negative
Q05473	UniProtKB	Negative
Q05468	UniProtKB	Negative
Q05451	UniProtKB	Negative
Q05050	UniProtKB	Negative
Q04930	UniProtKB	Negative
Q04749	UniProtKB	Negative
Q04712	UniProtKB	Negative
Q04629	UniProtKB	Negative
Q04601	UniProtKB	Negative
Q04429	UniProtKB	Negative
Q04411	UniProtKB	Negative
Q04383	UniProtKB	Negative
Q04299	UniProtKB	Negative
Q04279	UniProtKB	Negative
Q04272	UniProtKB	Negative
Q04228	UniProtKB	Negative
Q04212	UniProtKB	Negative
Q04199	UniProtKB	Negative
Q04052	UniProtKB	Negative
Q03868	UniProtKB	Negative
Q03798	UniProtKB	Negative
Q03796	UniProtKB	Negative
Q03795	UniProtKB	Negative
Q03769	UniProtKB	Negative
Q03702	UniProtKB	Negative
Q03701	UniProtKB	Negative
Q03571	UniProtKB	Negative
Q03563	UniProtKB	Negative
Q03557	UniProtKB	Negative
Q03429	UniProtKB	Negative
Q03375	UniProtKB	Negative
Q03362	UniProtKB	Negative
Q03233	UniProtKB	Negative
Q03036	UniProtKB	Negative
Q03029	UniProtKB	Negative
Q02961	UniProtKB	Negative
Q02873	UniProtKB	Negative
Q02308	UniProtKB	Negative
Q02223	UniProtKB	Negative
Q02205	UniProtKB	Negative
Q01909	UniProtKB	Negative
Q01722	UniProtKB	Negative
Q01477	UniProtKB	Negative
Q01459	UniProtKB	Negative
P98174	UniProtKB	Negative
P97378	UniProtKB	Negative
P93820	UniProtKB	Negative
P93003	UniProtKB	Negative
P91056	UniProtKB	Negative
P90794	UniProtKB	Negative
P90740	UniProtKB	Negative
P89114	UniProtKB	Negative
P89102	UniProtKB	Negative
P87152	UniProtKB	Negative
P87150	UniProtKB	Negative
P87055	UniProtKB	Negative
P83088	UniProtKB	Negative
P82979	UniProtKB	Negative
P82912	UniProtKB	Negative
P81534	UniProtKB	Negative
P80108	UniProtKB	Negative
P78953	UniProtKB	Negative
P78871	UniProtKB	Negative
P78556	UniProtKB	Negative
P78537	UniProtKB	Negative
P62651	UniProtKB	Negative
P62341	UniProtKB	Negative
P61925	UniProtKB	Negative
P60006	UniProtKB	Negative
P59797	UniProtKB	Negative
P59583	UniProtKB	Negative
P56762	UniProtKB	Negative
P56378	UniProtKB	Negative
P56287	UniProtKB	Negative
P56279	UniProtKB	Negative
P55822	UniProtKB	Negative
P55265	UniProtKB	Negative
P55263	UniProtKB	Negative
P54730	UniProtKB	Negative
P54103	UniProtKB	Negative
P53966	UniProtKB	Negative
P53961	UniProtKB	Negative
P53951	UniProtKB	Negative
P53938	UniProtKB	Negative
P53924	UniProtKB	Negative
P53921	UniProtKB	Negative
P53906	UniProtKB	Negative
P53850	UniProtKB	Negative
P53841	UniProtKB	Negative
P53833	UniProtKB	Negative
P53755	UniProtKB	Negative
P53749	UniProtKB	Negative
P53724	UniProtKB	Negative
P53677	UniProtKB	Negative
P53633	UniProtKB	Negative
P53615	UniProtKB	Negative
P53599	UniProtKB	Negative
P53397	UniProtKB	Negative
P53317	UniProtKB	Negative
P53294	UniProtKB	Negative
P53222	UniProtKB	Negative
P53220	UniProtKB	Negative
P53212	UniProtKB	Negative
P53208	UniProtKB	Negative
P53201	UniProtKB	Negative
P53146	UniProtKB	Negative
P53139	UniProtKB	Negative
P53135	UniProtKB	Negative
P53088	UniProtKB	Negative
P53074	UniProtKB	Negative
P53062	UniProtKB	Negative
P53056	UniProtKB	Negative
P53012	UniProtKB	Negative
P52946	UniProtKB	Negative
P51412	UniProtKB	Negative
P50531	UniProtKB	Negative
P50277	UniProtKB	Negative
P50077	UniProtKB	Negative
P49018	UniProtKB	Negative
P48436	UniProtKB	Negative
P48016	UniProtKB	Negative
P47131	UniProtKB	Negative
P47104	UniProtKB	Negative
P47075	UniProtKB	Negative
P47039	UniProtKB	Negative
P47018	UniProtKB	Negative
P47013	UniProtKB	Negative
P46997	UniProtKB	Negative
P43682	UniProtKB	Negative
P43609	UniProtKB	Negative
P43608	UniProtKB	Negative
P43567	UniProtKB	Negative
P43548	UniProtKB	Negative
P43132	UniProtKB	Negative
P42900	UniProtKB	Negative
P42844	UniProtKB	Negative
P42842	UniProtKB	Negative
P42787	UniProtKB	Negative
P42126	UniProtKB	Negative
P42073	UniProtKB	Negative
P41273	UniProtKB	Negative
P40540	UniProtKB	Negative
P40502	UniProtKB	Negative
P40451	UniProtKB	Negative
P40449	UniProtKB	Negative
P40356	UniProtKB	Negative
P40310	UniProtKB	Negative
P40188	UniProtKB	Negative
P40167	UniProtKB	Negative
P40076	UniProtKB	Negative
P40038	UniProtKB	Negative
P39996	UniProtKB	Negative
P39986	UniProtKB	Negative
P39961	UniProtKB	Negative
P39944	UniProtKB	Negative
P39923	UniProtKB	Negative
P39875	UniProtKB	Negative
P39735	UniProtKB	Negative
P39564	UniProtKB	Negative
P39563	UniProtKB	Negative
P39543	UniProtKB	Negative
P39526	UniProtKB	Negative
P39000	UniProtKB	Negative
P38956	UniProtKB	Negative
P38885	UniProtKB	Negative
P38882	UniProtKB	Negative
P38842	UniProtKB	Negative
[truncated: 450 more rows]

## Sheet: TableS4
Table S4. Domains that are enriched in the microtubule associated proteins from our datasets.
Pfam ID	Domain name	Matched MAPs	Matched randomly selected non-MAPs	corrected p-value *
PF00225	Kinesin	12	1	7.82e-12
PF01302	CAP_GLY	8	0	3.32e-08
PF03133	TTL	7	1	3e-06
PF07728	AAA_5	6	1	3.51e-05
PF12348	CLASP_N	5	0	7.45e-05
PF00400	WD40	10	16	7.99e-05
PF00307	CH	8	8	8.11e-05
PF11971	CAMSAP_CH	7	5	9.08e-05
PF07714	Pkinase_Tyr	9	13	0.000101844
PF13833	EF-hand_8	8	9	0.000101844
PF00069	Pkinase	9	14	0.000125235
PF00004	AAA	7	6	0.000125235
PF08662	eIF2A	5	1	0.000163849
PF13646	HEAT_2	6	6	0.00103352
PF13202	EF-hand_5	7	12	0.00192145
PF13405	EF-hand_6	7	12	0.00192145
PF00036	EF-hand_1	7	12	0.00192145
PF03607	DCX	3	0	0.00313254
PF00435	Spectrin	3	0	0.00313254
PF13765	PRY	3	0	0.00313254
PF13499	EF-hand_7	7	14	0.00313254
PF08683	CAMSAP_CKK	3	0	0.00313254
PF12781	AAA_9	3	0	0.00313254
PF04130	Spc97_Spc98	3	0	0.00313254
PF12777	MT	3	0	0.00313254
PF17095	CAMSAP_CC1	3	0	0.00313254
PF08393	DHC_N2	3	0	0.00313254
PF16183	Kinesin_assoc	3	0	0.00313254
PF03999	MAP65_ASE1	3	0	0.00313254
PF02187	GAS2	3	0	0.00313254
PF00514	Arm	3	0	0.00313254
PF00643	zf-B_box	4	2	0.00313254
PF05672	MAP7	3	0	0.00313254
PF12780	AAA_8	3	0	0.00313254
PF12775	AAA_7	3	0	0.00313254
PF03028	Dynein_heavy	3	0	0.00313254
PF12774	AAA_6	3	0	0.00313254
PF00169	PH	6	11	0.00398577
PF13401	AAA_22	4	3	0.00489053
PF13191	AAA_16	4	3	0.00489053
PF00622	SPRY	4	3	0.00489053
PF02985	HEAT	5	7	0.00502133
PF03471	CorC_HlyC	4	4	0.00890612
PF11715	Nup160	3	1	0.010088
PF00130	C1_1	3	2	0.0221364
PF14531	Kinase-like	3	2	0.0221364
PF05496	RuvB_N	3	2	0.0221364
PF00443	UCH	4	6	0.0221364
PF00018	SH3_1	5	12	0.0265083
PF12423	KIF1B	2	0	0.0323032
PF01847	VHL	2	0	0.0323032
PF00334	NDK	2	0	0.0323032
PF12612	TFCD_C	2	0	0.0323032
PF08385	DHC_N1	2	0	0.0323032
PF00418	Tubulin-binding	2	0	0.0323032
PF00025	Arf	3	3	0.0323032
PF12473	DUF3694	2	0	0.0323032
PF09336	Vps4_C	2	0	0.0323032
PF06886	TPX2	2	0	0.0323032
PF07202	Tcp10_C	2	0	0.0323032
PF16641	CLIP1_ZNF	2	0	0.0323032
PF07989	Cnn_1N	2	0	0.0323032
PF00373	FERM_M	2	0	0.0323032
PF07679	I-set	6	21	0.0348004
* The p-value is estimated by using the Fisher exact test followed by Benjamini-Hochberg correction.

## Sheet: Table S5
Table S5. Motifs that are enriched in the microtubule binding domains/sites.
Motif	Fraction of matched residues in microtubule interaction sites/domains	Fraction of matched residues in other parts of proteins	p-value *
SSR..S	0.003	0.0004	0.003
SSRS	0.0014	0.0002	0.006
S.RS.S	0.0024	0.0006	0.006
SR.H	0.0015	0.0002	0.008
S....LKS	0.0013	0.0001	0.009
R....P.R	0.0042	0.0008	0.009
K..R.LK	0.0021	0.0002	0.011
S.S..K..K	0.0024	0.0002	0.011
T..K..T	0.0035	0.0007	0.012
T..RP	0.003	0.0007	0.012
S..P.PS	0.0027	0.0005	0.012
T...Q.P	0.0044	0.0009	0.012
K.P.....R	0.0061	0.0011	0.014
RSH	0.0014	0.0002	0.014
S.P..P.R	0.0027	0.0002	0.014
H.R....S	0.0027	0.0005	0.015
P.R....T	0.0044	0.0015	0.015
PR.Q	0.0014	0.0002	0.015
SRP.S	0.0013	0.0001	0.015
[IV][PL][YF]RD	0.0012	0	0.015
TK..S	0.0029	0.001	0.016
P..HS	0.0014	0.0003	0.017
P..R..SP	0.003	0.0007	0.017
R....PT	0.0034	0.0008	0.017
LPR	0.0021	0.0006	0.017
P...Q.H	0.0012	0.0001	0.018
S.S.S...K	0.0017	0.0004	0.019
PK....R	0.0038	0.001	0.019
SS...S.T	0.0025	0.0005	0.019
R..T..P	0.0038	0.001	0.019
RS.S.S	0.0022	0.0005	0.019
SSRS.S..[LNQST]	0.0016	0	0.02
S...RPS	0.002	0.0003	0.02
TS.....SR	0.002	0.0004	0.02
T.L....LP	0.001	0.0001	0.02
L...PS..S	0.0021	0.0003	0.021
S..RP	0.0028	0.0011	0.021
E.R...H	0.0022	0.0002	0.021
S....KT.S	0.0022	0.0001	0.022
R..KP	0.002	0.0007	0.022
SH....R	0.0016	0.0005	0.022
PS.LK	0.0007	0.0001	0.022
R....PS.L	0.0013	0	0.022
PK.....R	0.0037	0.0013	0.022
Q...KR	0.0033	0.0008	0.023
LK..K...K	0.0016	0	0.023
R...P.T	0.0031	0.001	0.023
TK..S.S	0.0012	0.0001	0.023
H.P.R	0.0022	0.0004	0.023
PT.S.S	0.0012	0.0001	0.023
S.S...LK	0.0016	0.0001	0.023
TKSS	0.0004	0.0001	0.023
R...H...P	0.0039	0.0007	0.023
SS..PP	0.0018	0.0003	0.023
RT..P	0.0028	0.0009	0.023
PP...S.T	0.0021	0.0002	0.024
P..K.T	0.0026	0.0008	0.024
Q.TQ	0.0015	0.0004	0.024
S.QPL	0.0011	0.0001	0.024
ST..PP	0.001	0.0002	0.024
R.H...T	0.0017	0.0002	0.024
S[ELNST]....KTS	0.001	0	0.024
E.P.[AIPRT].LR[AIMPR]	0.0005	0	0.025
RE...P	0.0029	0.0004	0.025
K.L..L.R	0.002	0.0004	0.025
VDLAG	0.0008	0	0.025
VDLAGS	0.0009	0	0.025
VDLAGSE	0.001	0	0.025
[IV]DLAG	0.0008	0	0.025
[VI]DL[HA]G[HS]	0.0009	0	0.025
PK..T	0.0026	0.0007	0.025
EE....KK	0.0011	0.0001	0.025
S....SLT	0.0007	0	0.025
S.R.H	0.0037	0.0004	0.026
P..TST	0.0016	0.0002	0.026
R.SSR..S[ADPSV]	0.0018	0	0.026
R..S.S..S	0.0045	0.0015	0.026
[AY]G[PQ][AT]G[TS]GK	0.0007	0	0.026
[PA][AY]G[PQ][AT]G[TS]GK	0.0007	0	0.026
T.....RR	0.0062	0.0013	0.026
P.K...TR[FPQY]	0.001	0	0.026
KPS..K	0.0006	0	0.026
KH.....R	0.0029	0.0002	0.026
V[DG][VL][AG][GW]S	0.0009	0	0.027
RP.....Q	0.0025	0.0007	0.027
KT...P	0.0044	0.0017	0.027
P.[HRS][DEPRW]SK[ELRV]TR	0.0005	0	0.027
R..S..S.R	0.0024	0.0004	0.028
TS.....H	0.0025	0.0004	0.028
KR...H	0.0027	0.0004	0.028
S..LKT	0.0006	0	0.028
R..E[AEKQS]..RK	0.0017	0.0001	0.028
P...R.L.E	0.0007	0	0.028
SS.P..K	0.0005	0	0.029
SS....LL	0.0019	0.0004	0.029
S.S..R..T	0.0018	0	0.029
E..K.R.E	0.0026	0.0006	0.029
S..T.LL	0.0012	0.0001	0.029
E..S.SL	0.0014	0.0001	0.029
G[PQ][AT]G[TS]G	0.0005	0	0.029
G[QP][TA]G[TS]G	0.0005	0	0.029
G[QP][TA]G[TS]GK	0.0006	0	0.029
[QP][AT]G[TS][GN]K	0.0005	0	0.029
E.K.K...S	0.0026	0.0001	0.029
R..SR..S	0.0038	0.0005	0.029
L[ALRVY][ADGNV]..PRT[ALPV]	0.0012	0	0.03
H.S....R	0.0026	0.0006	0.03
S.R.SL	0.0008	0.0001	0.03
R....SRL	0.0015	0.0002	0.03
T.T...T.S	0.0015	0.0003	0.03
T....P.T	0.0029	0.0008	0.03
E.E..K..Q	0.0017	0.0001	0.03
SE[AENSV]....RE	0.0019	0	0.03
P..S.H	0.0027	0.0007	0.03
K.L..RK	0.0009	0.0001	0.03
S.L...LK	0.0025	0.0006	0.031
QH......Q	0.002	0.0004	0.031
RE...E.L	0.0025	0.0003	0.031
P.[GQRST].LRP.[GPQST]	0.0011	0	0.031
PQSL	0.0005	0	0.031
H......RS	0.0047	0.0005	0.031
S.P.TP	0.0024	0.0007	0.032
S.E...KK	0.0029	0.0003	0.032
SK...L.K	0.0013	0.0002	0.032
R[CEIKV]RP[EFLR]..[ELRS]E	0.0007	0	0.032
R.S.R..S	0.0018	0.0002	0.033
L.K.P[AERS]..S	0.0022	0.0002	0.033
L..KPL..[ADPR]	0.0005	0	0.033
T.S..S.L	0.0013	0.0003	0.033
PK.....K	0.0044	0.0013	0.033
[FL][IV]DL[AL]G	0.0008	0	0.033
[FL][VI]DL[AL]G[SY]	0.0009	0	0.033
KLL....E	0.0019	0.0004	0.033
K..L..K.K	0.0018	0.0003	0.033
F[AGS][YF][GVI][QPR][TSA][GKS][ST][GV]	0.001	0	0.033
T.K....SL	0.0024	0.0003	0.033
P.P.....C	0.0022	0.0006	0.034
R.C....K	0.0015	0.0002	0.034
E.ES..S	0.0014	0.0002	0.034
S..L..SP	0.0009	0.0001	0.034
KR.EK	0.0006	0	0.034
PS..P..L	0.0009	0.0001	0.034
T.L.R.S	0.0013	0.0002	0.034
R.SS....S	0.0035	0.0013	0.034
L..RS.S	0.0013	0.0003	0.034
SK.TR	0.0005	0.0001	0.034
GK[ST][EY][ST][MV]	0.0005	0	0.035
K....K.ES	0.0015	0.0001	0.035
KKQ...E	0.0015	0.0002	0.035
R..P...SS	0.0014	0.0002	0.035
RLS..[GLPRS]..R	0.0018	0.0001	0.035
H...P..Q	0.0012	0	0.035
R..S..RS	0.0019	0.0002	0.035
LS...C	0.0013	0.0003	0.035
R.RP	0.003	0.0011	0.035
HS.S[IPS][PRS][KPRTV][CGLPQ]P	0.0007	0	0.035
LEE....K	0.0017	0.0004	0.036
L.P.S..L	0.0013	0.0001	0.036
SKPS	0.0007	0.0002	0.036
R.S..P..L	0.0009	0.0001	0.036
H..L...S	0.0038	0.001	0.036
K.P.SL	0.0009	0.0001	0.036
RP.S....S	0.0024	0.0002	0.036
[AP][YF]G[QP][TA]G	0.0005	0	0.036
K.ER...K[DKQTV]	0.0008	0	0.036
SL..S...R	0.0008	0.0001	0.036
PK.E	0.0024	0.001	0.036
[VI]PYRD	0.0007	0	0.036
RL.EQ	0.0008	0.0001	0.036
KEPS	0.0007	0	0.037
H..ER	0.0021	0.0005	0.037
LTKT	0.0007	0	0.037
PL...H	0.0021	0.0005	0.037
H...R...P	0.003	0.0005	0.037
R.Q.....H	0.0015	0.0002	0.037
Q.S..S.T[AKPT]	0.0023	0.0001	0.037
S.R.P.P	0.0012	0.0002	0.038
E..QKK	0.002	0.0003	0.038
A[GN][GS][EDS]R	0.0009	0.0002	0.038
S....RPS	0.0015	0.0003	0.038
SR.[ACQSV][DPQSV].R.S	0.0016	0.0002	0.038
S..K..KT	0.0011	0	0.038
S...SK.P	0.0009	0	0.038
QK..P	0.0025	0.0007	0.038
C...R...L	0.001	0.0001	0.039
KK..SL	0.0014	0.0001	0.039
DLAGSER	0.0009	0	0.039
LA[GA]SER	0.0008	0	0.039
[IV]DLAGSER	0.001	0	0.039
T[NRSTW][KMQST]P[AKST][KLSTV]P[AKRT]T	0.0014	0	0.039
HK.T	0.0012	0.0002	0.039
EEE.KK	0.0015	0.0001	0.039
L.S.S..L	0.0013	0.0003	0.04
RL.....KK	0.002	0.0004	0.04
ST.LP	0.0004	0	0.04
SSRT	0.0005	0.0001	0.04
[FL][IV]DLAG	0.0008	0	0.04
[FL][IV]DL[AE][GD]SE	0.001	0	0.04
P..L.P..R	0.001	0.0001	0.04
R.S..SR	0.0011	0.0002	0.04
S.PS.P	0.0015	0.0003	0.04
S.SL...S	0.0012	0.0004	0.04
[PQ][TA]G[STA]GK	0.0005	0.0001	0.04
KKTE	0.0011	0.0001	0.04
KS....PS	0.0012	0.0002	0.041
L.E.L.H	0.0008	0.0001	0.041
RKQ..E	0.0013	0.0003	0.041
S..K.L..S	0.0018	0.0002	0.041
S.TT....T	0.0018	0.0003	0.041
R.....Q.P	0.0032	0.0007	0.041
HR......E	0.0015	0.0004	0.041
PSRL	0.0008	0.0001	0.041
RS..C	0.001	0.0002	0.041
L[AP][GN][SG]ER	0.0008	0	0.041
L[PA][NG][GS]ER	0.0008	0	0.041
[LV][TD]L[PA][NG][GS]ER	0.001	0	0.041
[TD]L[PA][NG][GS]ER	0.0009	0	0.041
LA[NG][GS][DE]R	0.0008	0	0.041
S.LRR	0.0012	0.0001	0.041
LS..LK	0.0017	0.0001	0.042
RS.....RS	0.0008	0	0.042
L.K.P..K	0.0017	0.0001	0.042
KH...R	0.0025	0.0005	0.042
T[ALPS][ELMPS][DGPQV]RT[HPQVW][GHKPS]P	0.0009	0	0.042
R.E.L.R	0.0013	0.0001	0.042
QK..R.K	0.0035	0	0.042
HL.LK...[DKLQW]	0.0009	0	0.042
T..P.L	0.0038	0.0015	0.042
P...LPL	0.0012	0.0001	0.042
PR...Q	0.002	0.0006	0.042
P.SKL	0.0007	0.0001	0.042
E..SK.L	0.0006	0.0001	0.042
RP..S..[APQRV]R	0.002	0.0001	0.042
K.R.LK	0.0004	0	0.042
LV[DG][LV][AG]GS	0.0009	0	0.042
LV[GD][VL][GA]GS[GE]	0.001	0	0.042
TEQL	0.0004	0	0.042
KR.K..E.[EGIK]	0.0007	0	0.043
R[KLRS]..E.S[AIKQS]K	0.0008	0	0.043
R[DGRT][IPRS][RSV]RL[ERVW][ILQR]R	0.0006	0	0.043
L.EQE	0.0008	0.0001	0.043
S..SSR..S	0.0023	0.0004	0.043
PP.[FGPST][LNPRT]L[EGST][EKPT]T	0.0007	0	0.043
RE..L...E	0.0011	0.0001	0.043
R...EQK	0.0007	0	0.043
SL.TL	0.0018	0.0001	0.043
KR.S.R..[GIKST]	0.0006	0	0.043
SRK..L	0.0007	0	0.043
T.SQL	0.001	0	0.043
E.HR..K.[FGIMR]	0.0011	0	0.043
L.RE.L	0.0022	0.0002	0.043
H..L..S	0.0022	0.0008	0.043
[HG][IV]Y[QK]Y	0.0004	0	0.043
L.K..S.S	0.0009	0.0002	0.043
LEE.E	0.0015	0.0004	0.044
T...T..T	0.0025	0.0009	0.044
L[AP][NG][GS][ED]R	0.0008	0	0.044
R....SR.S	0.0025	0.0003	0.044
LQ..EQ	0.0009	0	0.044
L.K....KP	0.0017	0.0001	0.044
S.R.RP..[FGKRS]	0.0005	0	0.044
GK[ST]Y[TL]	0.0005	0.0001	0.044
K.K...L.R	0.0009	0.0001	0.044
EEQK	0.0015	0.0001	0.044
TK...ES.[KNRSV]	0.0005	0	0.044
S.[EPQRV]P[EIPQS][DPQT].RP	0.0016	0	0.044
T.S.L...S	0.0017	0.0001	0.044
P.S.KT	0.0007	0.0001	0.044
R[FLNPR][GILRS][AERS][GILNR]PS.R	0.0013	0	0.044
RL..L..K	0.0008	0.0001	0.045
LT..S.E	0.0015	0.0002	0.045
RP[AEFGN].R.[AEFLT][EIRSV]E	0.0005	0	0.045
P...T..R	0.0035	0.0015	0.045
S[AISTV]T[AGNRT]R[KLPRT][APQT][DESTV]T	0.0008	0	0.045
R.....EQR	0.0018	0.0001	0.045
RLEE	0.0011	0.0003	0.045
K[ADLRS]L[DELNS]S[PRSV]S[ADFKS]S	0.0008	0	0.045
K..E.K.E	0.0031	0.0004	0.045
Q.T.SS	0.0007	0.0001	0.045
S....K.SE	0.0014	0.0001	0.045
L.K..S.K	0.0017	0.0002	0.045
CS.T	0.001	0.0001	0.045
T..P[IKNRW].C	0.0011	0.0001	0.045
SL.LR	0.0007	0	0.046
RP.S...P	0.0026	0.0003	0.046
R[DEGLP][AGMPT]R[FLMPR][APSTV]T.P	0.001	0	0.046
TTS.S	0.0006	0	0.046
C...K..E	0.0019	0.0001	0.046
RS.PS	0.0003	0	0.046
SRL....S	0.0016	0.0004	0.046
R.Q.EE	0.0015	0.0003	0.046
S.P.S.T	0.0014	0.0003	0.046
P[DMPRS].[IPQS]P[NPQRS]K.S	0.0007	0	0.046
T....ESS	0.0015	0.0003	0.046
P..[CFLST][ACHPV][CFNRS][ACDPT]HC	0.0009	0	0.046
T.L...E.L	0.001	0.0002	0.046
S[LNP]R[DGKL][LPS]LT[LTV]L	0.0006	0	0.046
[FL][IV]DLA	0.0007	0	0.046
KR....E.E	0.0045	0.0007	0.046
SPS.L	0.0011	0.0002	0.046
QE[PRV]E[EKR]E[EKQR]RR	0.0007	0	0.046
Q...R..P	0.003	0.0005	0.046
RE.E.E	0.0017	0.0003	0.046
HL...S	0.0032	0.0011	0.046
S..T..LS	0.0015	0	0.046
T.T.S.L	0.0007	0.0001	0.046
EQ...E.S	0.0008	0	0.046
R.S.TS	0.0011	0	0.046
P...K.P	0.0042	0.0021	0.046
RH...T	0.0013	0.0002	0.047
T..P..P	0.0045	0.0021	0.047
Q.HS	0.0012	0.0004	0.047
K.PL....S	0.0005	0	0.047
T...S.KR	0.0005	0	0.047
HH.....R	0.0005	0	0.047
[DSG][LM][AT][GE][SD]E[RI]	0.0009	0	0.047
SS...SL	0.002	0.0009	0.047
R...E..H	0.0024	0.0006	0.047
P[AFHP][EFKRV]EQ[DEFGR]S[AEFIL][DEFK]	0.0007	0	0.048
R.TR...L[AELNS]	0.0005	0	0.048
H..R....S	0.0022	0.0004	0.048
TH....L	0.0023	0.0006	0.048
R..S.S.T[LPQRS]	0.0011	0.0002	0.048
PK....K	0.0045	0.0015	0.048
KR....K	0.0052	0.0017	0.048
K..L.EQ	0.0022	0.0002	0.048
EQ.Q..E	0.0016	0	0.048
K....RP	0.0038	0.0017	0.048
T...S.L[AEPRS]R	0.001	0	0.048
E..RL.E	0.002	0.0005	0.048
RE.SR...[CQRV]	0.0015	0	0.048
Q..E.C	0.0029	0.0003	0.048
K..SS...S	0.0022	0.0007	0.048
EE[AEKR].[AEKPR]KK[ELQT]E	0.0008	0	0.048
S..QKS	0.0014	0.0001	0.048
T....PK	0.0028	0.0009	0.048
K.K.KQ	0.0007	0.0001	0.048
S.SK..K	0.0007	0.0003	0.048
K....KPE	0.0024	0.0001	0.048
T..SP..P	0.0022	0.0003	0.048
TS...KE	0.0005	0	0.049
R.SKL	0.0008	0.0001	0.049
E[EGIV]K[EGQR]RQ[ELRV][AELR]E	0.0013	0	0.049
EKQ.R	0.0016	0.0001	0.049
R..KLT	0.0008	0.0001	0.049
R.S...KP[EKPSY]	0.0006	0	0.049
SSL....R	0.0021	0.0003	0.049
K.K.L..S	0.0009	0.0001	0.049
R[YK][FY][QST]C	0.0012	0	0.049
K...RSP.[ALQRS]	0.0007	0	0.049
RE.PE	0.0005	0	0.049
KR...K..E	0.0004	0	0.049
P.PTR.[AKLPQ].[AKLQT]	0.0005	0	0.049
RLRE	0.0013	0.0002	0.049
R.TSP	0.0008	0.0001	0.049
RLR..K	0.0005	0	0.049
R...LL..S	0.0016	0.0003	0.049
H.KLK...[DGPQ]	0.0007	0	0.049
TH..T	0.0011	0.0001	0.049
E...E.RK	0.002	0.0003	0.05
SS[AKSTV][ERST]S.S[STV]T	0.0011	0	0.05
PS...T..K	0.0008	0	0.05
R..T.Q.L[DKRST]	0.0008	0	0.05
K.[AFIS]S.K..S	0.0014	0	0.05
R.P[FPST].S[GNPRS].S	0.002	0.0002	0.05
EKR..R..[AEKNR]	0.0009	0	0.05
* The p-value is estimated by using the paired t-test.

## Sheet: Table S6
Table S6. The optimized parameters for the different machine learning classifiers.
Feature	Classifier	log2(C)	log2(γ)	log2(γA)	log2(γI)
All motif	Regular SVM (RBF kernel)	2	-9	NO	NO
mRMR selected motif	Regular SVM (RBF kernel)	2	-14	NO	NO
LASSO selected motif	Regular SVM (RBF kernel)	4	-18	NO	NO
SVMRFE selected motif	Regular SVM (RBF kernel)	1	-12	NO	NO
mRMR selected motif	lapSVM	NO	-5	-3	0
CKSAAP encoding	lapSVM	NO	1	-3	-8
